# Supplementary material for: From metagenomic data to personalized in silico microbiotas: predicting dietary supplements for Crohn’s disease
Source: NPJ Syst Biol Appl. 2018 Aug 1;4:27. doi: 10.1038/s41540-018-0063-2 (PMC6068170; doi:10.1038/s41540-018-0063-2)
Supplement: Supplementary file 1 — Table S1 [file 41540_2018_63_MOESM1_ESM.csv]

	MDS1	MDS2	Subsystem
MPPP9MT	0.0847697070128627	0.0116321671278316	Vitamin B12 metabolism
r0556c	0.084757491625237	0.0227101881445533	Citric acid cycle
CELLUL_DEGe	0.0844912423501458	0.0168787985635891	Plant polysaccharide degradation
EX_cellul(e)	0.0844912423501458	0.0168787985635891	Exchange/demand reaction
EX_pppi(e)	0.0844758731090131	0.0183118733841524	Exchange/demand reaction
SO3rDmq	0.0843477198558899	0.0196378482440449	Sulfur metabolism
HXANt2r	0.0843477198558899	0.0196378482440449	Transport, extracellular
SO3rDdmq	0.0843477198558899	0.0196378482440449	Sulfur metabolism
FDX_NAD_NADP_OXi	0.0839044025790841	0.00655047418809055	Sulfur metabolism
SO3R	0.0839044025790841	0.00655047418809055	Sulfur metabolism
ADXFTDA	0.0837523093758318	0.0170970314069433	Ubiquinone and other terpenoid-quinone biosynthesis
CHDHR	0.0837523093758318	0.0170970314069433	Ubiquinone and other terpenoid-quinone biosynthesis
FTHD	0.0837523093758318	0.0170970314069433	Ubiquinone and other terpenoid-quinone biosynthesis
SACALDACT	0.0833975187874458	0.0208465460453263	Sulfur metabolism
TAURPYRAT	0.0833975187874458	0.0208465460453263	Sulfur metabolism
H2O2syn	0.083267993474474	0.00590167406607267	Tyrosine metabolism
NOX1	0.083267993474474	0.00590167406607267	Energy metabolism
2MBUTt2r	0.0832565613431965	0.0241853437737013	Transport, extracellular
5APTNt2r	0.0832565613431965	0.0241853437737013	Transport, extracellular
ALAD_L	0.0832565613431965	0.0241853437737013	Alanine and aspartate metabolism
CINNMR	0.0832565613431965	0.0241853437737013	Phenylalanine metabolism
EX_2mbut(e)	0.0832565613431965	0.0241853437737013	Exchange/demand reaction
EX_5aptn(e)	0.0832565613431965	0.0241853437737013	Exchange/demand reaction
EX_ind3ppa(e)	0.0832565613431965	0.0241853437737013	Exchange/demand reaction
ILE_ST	0.0832565613431965	0.0241853437737013	Stickland reaction
IND3PPAt2r	0.0832565613431965	0.0241853437737013	Transport, extracellular
LEU_ST	0.0832565613431965	0.0241853437737013	Stickland reaction
PLACD	0.0832565613431965	0.0241853437737013	Phenylalanine metabolism
PLACOR	0.0832565613431965	0.0241853437737013	Phenylalanine metabolism
PRO_DR	0.0832565613431965	0.0241853437737013	Arginine and Proline Metabolism
TRPDA_H	0.0832565613431965	0.0241853437737013	Tryptophan metabolism
VAL_ST	0.0832565613431965	0.0241853437737013	Stickland reaction
THYMDtr2	0.0832251585695001	0.0230569731990266	Transport, extracellular
EX_g1p(e)	0.0831159002712217	0.0164482312849254	Exchange/demand reaction
CYFO	0.082979542721221	0.0299574363053102	Energy metabolism
ADNt2	0.082340165788503	-0.00292489508765259	Transport, extracellular
PSFrdmq	0.082340165788503	-0.00292489508765259	Sulfur metabolism
ACCOALYS1	0.0822106046862824	0.00290956745810248	Lysine metabolism
ACCOALYS3	0.0822106046862824	0.00290956745810248	Lysine metabolism
EX_hom_L(e)	0.0821425707658032	0.019816961190286	Exchange/demand reaction
HOMt4	0.0821425707658032	0.019816961190286	Transport, extracellular
EX_ph2s(e)	0.0820640961416326	0.00132019011372798	Exchange/demand reaction
PSFrmq	0.0820640961416326	0.00132019011372798	Sulfur metabolism
ATPS3	0.0820007444412497	-0.00060845526983291	Energy metabolism
FORMCOAT	0.0820007444412497	-0.00060845526983291	Glyoxylate and dicarboxylate metabolism
FOROXAtex	0.0820007444412497	-0.00060845526983291	Transport, extracellular
OXCOADC	0.0820007444412497	-0.00060845526983291	Glyoxylate and dicarboxylate metabolism
CITt11	0.0819904775625508	0.0303635184091388	Transport, extracellular
CITt15	0.0819904775625508	0.0303635184091388	Transport, extracellular
NTRIR4	0.0814144702891577	0.0266821097378097	Nitrogen metabolism
DH6NAOT4	0.0813075839578568	0.0170970279710905	Ubiquinone and other terpenoid-quinone biosynthesis
PFK26	0.0812618114669357	-0.000390222426478645	Fructose and mannose metabolism
NADPHQR2	0.0812514947535297	-0.00675614877010262	Energy metabolism
NADPHQR3	0.0812514947535297	-0.00675614877010262	Energy metabolism
NADPHQR4	0.0812514947535297	-0.00675614877010262	Energy metabolism
DTTPti	0.0811909426406775	0.0316876870479483	Transport, extracellular
EX_dttp(e)	0.0811909426406775	0.0316876870479483	Exchange/demand reaction
r0122	0.0811049594038183	-0.0019634436436428	Glycolysis/gluconeogenesis
r0153	0.0811049594038183	-0.0019634436436428	Glycolysis/gluconeogenesis
r0165	0.0811049594038183	-0.0019634436436428	Glycolysis/gluconeogenesis
r0280	0.0811049594038183	-0.0019634436436428	Glycolysis/gluconeogenesis
r0413	0.0811049594038183	-0.0019634436436428	Glycolysis/gluconeogenesis
PSLACL	0.0809756367665235	-0.0125076838049809	Methane metabolism
TMDSf	0.0809000288342546	0.0048848295075188	Nucleotide interconversion
UMPK2	0.0803165962252267	0.00428967377278809	Nucleotide interconversion
UMPK3	0.0803165962252267	0.00428967377278809	Nucleotide interconversion
UMPK4	0.0803165962252267	0.00428967377278809	Nucleotide interconversion
UMPK5	0.0803165962252267	0.00428967377278809	Nucleotide interconversion
UMPK6	0.0803165962252267	0.00428967377278809	Nucleotide interconversion
UMPK7	0.0803165962252267	0.00428967377278809	Nucleotide interconversion
ADXFTSNT	0.0803127184218577	0.0178497975771045	Ubiquinone and other terpenoid-quinone biosynthesis
DH6NPHS	0.0803127184218577	0.0178497975771045	Ubiquinone and other terpenoid-quinone biosynthesis
DXFTOR	0.0803127184218577	0.0178497975771045	Ubiquinone and other terpenoid-quinone biosynthesis
2S6HCC	0.080167411640085	-0.0143818487832125	Ubiquinone and other terpenoid-quinone biosynthesis
PROTOCHLOROR	0.0799786678148432	-0.0118123707079234	Porphyrin and chlorophyll metabolism
ACNAMt2r	0.0799459449203221	0.0326283059144366	Transport, extracellular
PTRCt2r	0.0798948465848494	-0.000728327230091178	Transport, extracellular
CLOXAtex2	0.079853641968119	0.0324827906559214	Transport, extracellular
CODH_ACS	0.0798433252547129	0.0261168643122974	Wood-Ljungdahl Pathway
FDHfdx	0.0798433252547129	0.0261168643122974	Wood-Ljungdahl Pathway
HYDFDN2rfdx	0.0798433252547129	0.0261168643122974	Wood-Ljungdahl Pathway
HYDFDNrfdx	0.0798433252547129	0.0261168643122974	Wood-Ljungdahl Pathway
METR	0.0798433252547129	0.0261168643122974	Wood-Ljungdahl Pathway
MTHFRfdx	0.0798433252547129	0.0261168643122974	Wood-Ljungdahl Pathway
3OAR141	0.0797576322902394	-0.0160652234858192	Fatty acid synthesis
MICITD	0.0797073660120252	-0.0098447591247003	Propanoate metabolism
PPAtr	0.0796258702086142	0.0284123604804477	Transport, extracellular
LALDO3	0.0794338144288922	-0.00160547493570507	Pyruvate metabolism
HCYSHSL	0.0792271231952079	0.0114813098015826	Sulfur metabolism
EX_gtp(e)	0.0787581199638634	-0.00653891577743243	Exchange/demand reaction
HPYRR3x	0.0785729651617655	0.0217952396542135	Glycine, serine, alanine and threonine metabolism
EX_icit[e]	0.0784167112462951	-0.0068277155540704	Exchange/demand reaction
ICITt10	0.0784167112462951	-0.0068277155540704	Transport, extracellular
CITCAti	0.0784167112462951	-0.0068277155540704	Transport, extracellular
CITt10i	0.0784167112462951	-0.0068277155540704	Transport, extracellular
4HPHACDC	0.0784052523954643	0.0259231038676416	Tyrosine metabolism
4HPHACDC2	0.0784052523954643	0.0259231038676416	Tyrosine metabolism
4MCATt2r	0.0784052523954643	0.0259231038676416	Transport, extracellular
EX_4mcat(e)	0.0784052523954643	0.0259231038676416	Exchange/demand reaction
EX_pcresol(e)	0.0784052523954643	0.0259231038676416	Exchange/demand reaction
PCRESOLt2r	0.0784052523954643	0.0259231038676416	Transport, extracellular
DPR	0.0783419715893125	0.00409699346284144	CoA synthesis
LacR	0.0782682507274037	-0.00684720665755017	Pyruvate metabolism
SPRMS	0.077943867003397	-0.00597468721841992	Urea cycle
STS2	0.0777301675249822	0.0390245128989128	Steroid metabolism
ACLYSHYc	0.0773459405872856	-0.00578150774701961	Lysine metabolism
L2AADPI	0.0773459405872856	-0.00578150774701961	Lysine metabolism
DVPROTOCHLOROPH1	0.0771138577794891	0.0280784895970884	Porphyrin and chlorophyll metabolism
DVPROTOCHLOROPH2	0.0771138577794891	0.0280784895970884	Porphyrin and chlorophyll metabolism
DVPROTOCHLOROPH3	0.0771138577794891	0.0280784895970884	Porphyrin and chlorophyll metabolism
SPMDt2	0.0771115608709062	-0.00719267539631495	Transport, extracellular
FRUP	0.0769911499988995	-0.00203199310863658	Glycolysis/gluconeogenesis
SACCD2	0.0769423418675284	-0.0129985207394637	Lysine metabolism
CHLOROPHCPT	0.0769423418675284	-0.0129985207394637	Porphyrin and chlorophyll metabolism
MPML	0.0769423418675284	-0.0129985207394637	Vitamin B12 metabolism
MPPP9MMEOR	0.0769423418675284	-0.0129985207394637	Vitamin B12 metabolism
MPPP9MMEOR2	0.0769423418675284	-0.0129985207394637	Vitamin B12 metabolism
MPPP9MMEOR3	0.0769423418675284	-0.0129985207394637	Vitamin B12 metabolism
ARABTH	0.0766775568630763	-0.0199040414140984	Ascorbate and aldarate metabolism
PQQDH	0.0766607233513044	-0.0173968354998646	Energy metabolism
PRKINi	0.0766607233513044	-0.0173968354998646	Pentose and glucuronate interconversions
RBPC	0.0766607233513044	-0.0173968354998646	Carbon fixation in photosynthetic organisms
AKR1D	0.0766607233513044	-0.0173968354998646	Bile acid synthesis
NHFRBOr	0.0766607233513044	-0.0173968354998646	Transport, extracellular
GSNt2	0.0764973868837587	-0.0184831636750068	Transport, extracellular
ACMANAtr	0.0764851698046269	0.0399651317654011	Transport, extracellular
EX_acmana(e)	0.0764851698046269	0.0399651317654011	Exchange/demand reaction
S7P1K	0.0764751805130685	0.0327986231228294	Pentose phosphate pathway
CGLYt	0.0764751805130685	0.0327986231228294	Transport, extracellular
METALAt	0.0764751805130685	0.0327986231228294	Transport, extracellular
LYS2OX	0.0764047907896192	-0.0168622987372049	Lysine metabolism
EX_fald(e)	0.0763070402309918	-0.00298912764539364	Exchange/demand reaction
r1421	0.0763070402309918	-0.00298912764539364	Transport, extracellular
PROD3i	0.0761559781661904	-0.0187719634516448	Arginine and Proline Metabolism
ARABDt2	0.0759309612516683	0.0350334617409723	Transport, extracellular
AMMQT72	0.0758572352267986	-0.0183350448592323	Ubiquinone and other terpenoid-quinone biosynthesis
MCAL	0.0756654841223891	-0.0194287955292834	Glyoxylate and dicarboxylate metabolism
XYLTH	0.0756566316796222	-0.0268688529665777	Pentose and glucuronate interconversions
NAabcO	0.0753027712647834	-0.0210114862178775	Transport, extracellular
HIBDkt	0.0750686606928879	0.00846395770616247	Valine, leucine, and isoleucine metabolism
MMTSAO	0.0750686606928879	0.00846395770616247	Valine, leucine, and isoleucine metabolism
MH4MPTMT	0.0750244219566347	-0.00806618216073589	Methane metabolism
ALCD2y	0.0750244219566347	-0.00806618216073589	Glycolysis/gluconeogenesis
CH4t	0.0750244219566347	-0.00806618216073589	Transport, extracellular
COF420H	0.0750244219566347	-0.00806618216073589	Methane metabolism
COF420_NADP_OX	0.0750244219566347	-0.00806618216073589	Methane metabolism
EX_ch4(e)	0.0750244219566347	-0.00806618216073589	Exchange/demand reaction
EX_hco3(e)	0.0750244219566347	-0.00806618216073589	Exchange/demand reaction
GLUSx	0.0750244219566347	-0.00806618216073589	Glutamate metabolism
HCO3abc	0.0750244219566347	-0.00806618216073589	Transport, extracellular
MCMMT	0.0750244219566347	-0.00806618216073589	Methane metabolism
MCOMR	0.0750244219566347	-0.00806618216073589	Methane metabolism
MPHZEH	0.0750244219566347	-0.00806618216073589	Methane metabolism
5FMFURT	0.0750141052432287	-0.0144321085043598	Methane metabolism
FMFUROr	0.0750141052432287	-0.0144321085043598	Methane metabolism
MCOX	0.0750141052432287	-0.0144321085043598	Methane metabolism
SUCOAS1	0.0749097806591576	0.0303238788542766	Citric acid cycle
COAt	0.0748557725474686	-0.00540237698565538	Transport, extracellular
EX_coa(e)	0.0748557725474686	-0.00540237698565538	Exchange/demand reaction
FA120ACPH	0.0748557725474686	-0.00540237698565538	Fatty acid oxidation
GTPt	0.0748557725474686	-0.00540237698565538	Transport, extracellular
EX_lichn(e)	0.0748218624635366	0.0363722409064694	Exchange/demand reaction
LICHN_DEGe	0.0748218624635366	0.0363722409064694	Plant polysaccharide degradation
DHSKDH	0.0748197565161165	-0.0253346574038071	Phenylalanine metabolism
MCITD2	0.0748197565161165	-0.0253346574038071	Propanoate metabolism
ALAALAD	0.0746042667718803	0.0415498672495239	Alanine and aspartate metabolism
ADXFTNS	0.0739894546335817	-0.00258959987078186	Ubiquinone and other terpenoid-quinone biosynthesis
EX_lmn2(e)	0.073900296741172	0.0405944918368093	Exchange/demand reaction
EX_lmn30(e)	0.073900296741172	0.0405944918368093	Exchange/demand reaction
LMN2e	0.073900296741172	0.0405944918368093	Plant polysaccharide degradation
LMNe	0.073900296741172	0.0405944918368093	Plant polysaccharide degradation
PPCOAC	0.0738796695679385	-0.0218250601236446	Propanoate metabolism
PLASMETHAPH	0.0736155449612227	-0.0260230429686994	Cell wall biosynthesis
2HH24DDH1	0.0735980510517145	-0.0262233748840455	Tyrosine metabolism
r1315	0.0735980510517145	-0.0262233748840455	Fatty acid synthesis
APSRdmq	0.073470406319307	0.0206582623814601	Sulfur metabolism
r1314	0.0734679155894218	0.0186743408973217	Fatty acid synthesis
OAACL	0.0734464375380906	0.015804294210201	Citric acid cycle
CHSTEROLup	0.0734408342047977	-0.00313241111761574	Transport, extracellular
EX_chsterol(e)	0.0734408342047977	-0.00313241111761574	Exchange/demand reaction
KYN3OX	0.0733523512543949	-0.0287979952079446	Tryptophan metabolism
CLPNH180	0.073295004113536	0.0306485519122255	Glycerophospholipid metabolism
HPROxr	0.0731980633649686	-0.0113320938468807	Arginine and Proline Metabolism
HPROyr	0.0731980633649686	-0.0113320938468807	Arginine and Proline Metabolism
FOLRrev	0.0730890310744657	0.0253278603836521	Folate metabolism
BHMT	0.0728747566741621	-0.0179231943745189	Glycine, serine, alanine and threonine metabolism
TSULt2	0.0728095385821906	0.0360130220065885	Transport, extracellular
KAS13	0.0728095385821906	0.0360130220065885	Fatty acid synthesis
SUCOAS1c	0.0728095385821906	0.0360130220065885	Citric acid cycle
MCOX2	0.0727682638440193	-0.0122245324003281	Methane metabolism
ETOHt2r	0.0724489979338005	0.0150034143534382	Transport, extracellular
SACCRPOR	0.0724019980278044	-0.0108102109424322	Lysine metabolism
D4DGCDi	0.0723441192574948	-0.0167730974443484	NA
CITt10	0.0723003273344249	-0.0155356534388184	Transport, extracellular
LPCDH	0.0721691202423627	-0.025728188099833	Lysine metabolism
NADK3	0.0721680072661111	-0.00818863305543649	NAD metabolism
PTHPS	0.0721475708298643	0.041741635886077	Tetrahydrobiopterin metabolism
EX_lyx_L(e)	0.0719707979540002	-0.000707106888497996	Exchange/demand reaction
LYXI	0.0719707979540002	-0.000707106888497996	Pentose and glucuronate interconversions
LYXabc	0.0719707979540002	-0.000707106888497996	Transport, extracellular
15DAPt	0.0714188486963369	0.0104976260379017	Transport, extracellular
FACOALiv	0.0711091960328389	-0.03106682775999	Fatty acid oxidation
FACOALib	0.0711091960328389	-0.03106682775999	Fatty acid oxidation
3HBBUTH	0.0711019348876963	-0.034376316761895	Butanoate metabolism
MTTH4MPTH	0.0710992322497431	0.0299538443438887	Methane metabolism
NARK	0.0708675611647103	-0.0051924220623281	Transport, extracellular
EX_glcmannan(e)	0.0708615027657888	0.0419330985983003	Exchange/demand reaction
GLCMANNAN_DEGe	0.0708615027657888	0.0419330985983003	Plant polysaccharide degradation
EX_galmannan(e)	0.0708511860523828	0.0355671722546764	Exchange/demand reaction
GALMANNAN_DEGe	0.0708511860523828	0.0355671722546764	Plant polysaccharide degradation
INDPYRD	0.0708147807011628	-0.0362877914953577	Transport, extracellular
AMYe	0.0706570095523186	0.0182826144936052	Starch and sucrose metabolism
EX_starch1200(e)	0.0706570095523186	0.0182826144936052	Exchange/demand reaction
SULFR	0.070626993098102	0.0245352357335071	Methionine and cysteine metabolism
r0389	0.0705110139421203	0.0222773865397538	Vitamin B6 metabolism
TMDSf2	0.0704365861020378	0.0269490184677253	Nucleotide interconversion
TRPAS2i	0.0703864240782338	-0.0064719277255203	Tryptophan metabolism
URIDK2	0.0702757513133093	-0.0295036884861612	Nucleotide interconversion
PHE4MO	0.0699787046903547	-0.0272030946522877	Phenylalanine metabolism
APENTAMAH	0.0699281570346912	-0.0137944649860956	Lysine metabolism
ALLTAH	0.0698281964335003	-0.0267947369651927	Purine catabolism
NHFRBO	0.0696703453729572	-0.0230505601336322	Transport, extracellular
BGLC_DEGe	0.0695846450206495	0.0355028238084807	Plant polysaccharide degradation
EX_bglc(e)	0.0695846450206495	0.0355028238084807	Exchange/demand reaction
EX_xyluglc(e)	0.0695846450206495	0.0355028238084807	Exchange/demand reaction
XYLUGLC_DEGe	0.0695846450206495	0.0355028238084807	Plant polysaccharide degradation
PHETHPTOX2	0.0695689329210075	-0.0302754345527961	Phenylalanine metabolism
AATAi	0.0695353031899281	-0.0186894150535818	Lysine metabolism
DTMPt	0.0694997022146421	0.0256859933921789	Transport, extracellular
EX_dtmp(e)	0.0694997022146421	0.0256859933921789	Exchange/demand reaction
FDOXR	0.0693710630996094	0.00673432390792274	Nitrogen metabolism
EX_levan1000(e)	0.0693173402985359	0.0428590428575076	Exchange/demand reaction
EX_levanb(e)	0.0693173402985359	0.0428590428575076	Exchange/demand reaction
EX_levanttr(e)	0.0693173402985359	0.0428590428575076	Exchange/demand reaction
EX_levantttr(e)	0.0693173402985359	0.0428590428575076	Exchange/demand reaction
FRUASE1	0.0693173402985359	0.0428590428575076	Plant polysaccharide degradation
LEVANASE_1e	0.0693173402985359	0.0428590428575076	Plant polysaccharide degradation
LEVANASE_2e	0.0693173402985359	0.0428590428575076	Plant polysaccharide degradation
LEVANASE_3e	0.0693173402985359	0.0428590428575076	Plant polysaccharide degradation
LEVANASE_4e	0.0693173402985359	0.0428590428575076	Plant polysaccharide degradation
LEVANB_ABC	0.0693173402985359	0.0428590428575076	Transport, extracellular
BTALDH	0.0692765535264737	0.00248889737868928	Butanoate metabolism
BTOHt2r	0.0692765535264737	0.00248889737868928	Transport, extracellular
EX_btoh(e)	0.0692765535264737	0.00248889737868928	Exchange/demand reaction
COBB	0.0692640013871102	-0.0167218034703588	Vitamin B12 metabolism
URIDK1	0.0692611661944495	-0.0307317301169119	Nucleotide interconversion
P5CRy	0.0692331029256264	-0.0217819953060751	Arginine and Proline Metabolism
r0318	0.0691862065753109	-0.00971456255973461	Unassigned
EX_phppa(e)	0.0691218899831258	-0.00939561566449836	Exchange/demand reaction
PHPPAt2r	0.0691218899831258	-0.00939561566449836	Transport, extracellular
TYRDA_H	0.0691218899831258	-0.00939561566449836	Tyrosine metabolism
MMSAD4i	0.0690537635939668	-0.0350995846098396	Propanoate metabolism
MMTSAD	0.0690537635939668	-0.0350995846098396	Propanoate metabolism
35DACAPDH	0.0688899045252174	0.0340573379768218	Lysine metabolism
5A3OHEXCLE	0.0688899045252174	0.0340573379768218	Butanoate metabolism
BCDO	0.0687977154801978	-0.0282080023355798	Vitamin A metabolism
NO2OX	0.0686943325870651	-0.00997437035739487	Nitrogen metabolism
CITt2	0.0686652794805395	-0.00615349950463111	Transport, extracellular
G16BPSi	0.0685190086732638	-0.0359659815180138	Starch and sucrose metabolism
METS	0.0685171571278925	-0.00681287201744394	Methionine and cysteine metabolism
ACHBS	0.0683714298130971	-0.0171849911983874	Pyruvate metabolism
ACLS	0.0683714298130971	-0.0171849911983874	Valine, leucine, and isoleucine metabolism
3HAO	0.0682856906650325	-0.0391490665961546	Tryptophan metabolism
QUILSYN	0.0682856906650325	-0.0391490665961546	Tryptophan metabolism
N2Ot	0.0681142741665907	-0.0245036874774392	Transport, extracellular
2ACAMSUCCAH	0.0680498282174417	-0.0235145480496897	Vitamin B6 metabolism
DAPDH	0.0679133796366244	-0.0147707844975554	Lysine metabolism
LPCOX	0.067292500459301	-0.0280132169118834	Lysine metabolism
IBCOAMPO	0.0672337213522671	-0.0320884122890119	Valine, leucine, and isoleucine metabolism
LCADi_D	0.0672043187142584	-0.0384173094534051	Pyruvate metabolism
MTHGXLDH	0.0672043187142584	-0.0384173094534051	Pyruvate metabolism
CMPt2	0.067081594487568	-0.00571878093698233	Transport, extracellular
DATPt	0.067081594487568	-0.00571878093698233	Transport, extracellular
EX_cmp(e)	0.067081594487568	-0.00571878093698233	Exchange/demand reaction
EX_datp(e)	0.067081594487568	-0.00571878093698233	Exchange/demand reaction
EX_nadp(e)	0.067081594487568	-0.00571878093698233	Exchange/demand reaction
NADPt	0.067081594487568	-0.00571878093698233	Transport, extracellular
HYD5y	0.067081594487568	-0.00571878093698233	Energy metabolism
THMDP	0.067081594487568	-0.00571878093698233	Thiamine metabolism
EX_mannan(e)	0.0669209284807889	0.040825728925451	Exchange/demand reaction
MANNANASEe	0.0669209284807889	0.040825728925451	Plant polysaccharide degradation
G1PGTi	0.0668988463228542	-0.0149715739681455	Starch and sucrose metabolism
GSNt	0.0668988463228542	-0.0149715739681455	Transport, extracellular
CHOLOX	0.0667744500049158	-0.0216184261901202	Glycine, serine, alanine and threonine metabolism
r0377	0.0667351009621613	-0.0132519275607554	Pyrimidine catabolism
XNOX	0.0666464171028643	-0.0278988786034197	Pentose and glucuronate interconversions
XYLLACH	0.0666464171028643	-0.0278988786034197	Pentose and glucuronate interconversions
N2Ormq	0.0666464171028643	-0.0278988786034197	Nitrogen metabolism
NO2rDuq	0.0666464171028643	-0.0278988786034197	Nitrogen metabolism
MAOX2	0.0666139741576077	-0.0222738873593273	Tyrosine metabolism
HXANt2	0.0665584082787091	-0.0114347940316892	Transport, extracellular
EX_4hphac(e)	0.0660683355989571	-0.0151448024480767	Exchange/demand reaction
HPACt2r	0.0660683355989571	-0.0151448024480767	Transport, extracellular
FRDPS	0.0659334395749279	0.0250932587624014	Cholesterol metabolism
LANOSTt	0.0659334395749279	0.0250932587624014	Transport, extracellular
SQLErev	0.0659334395749279	0.0250932587624014	Cholesterol metabolism
LACCOAD	0.0657440642760669	0.0157303382054419	Propanoate metabolism
LACCOAT	0.0657440642760669	0.0157303382054419	Propanoate metabolism
PPCOA_FDX_OX	0.0657440642760669	0.0157303382054419	Propanoate metabolism
ALAS	0.0654071957138927	0.0140476856144274	Glycine, serine, alanine and threonine metabolism
1PPDCRx	0.0653468276179056	-0.0274406970060276	Lysine metabolism
1PPDCRy	0.0653468276179056	-0.0274406970060276	Lysine metabolism
NCAMUP	0.0651597809835225	0.0138374715321576	Transport, extracellular
4HBADH	0.0650761174731907	-0.0207926890941135	Aminobenzoate degradation
VNDH_2	0.0650761174731907	-0.0207926890941135	NA
AACPS1	0.0648628008107749	-0.0160316605864831	Fatty acid synthesis
EX_thmmp(e)	0.0648628008107749	-0.0160316605864831	Exchange/demand reaction
THMMPt2	0.0648628008107749	-0.0160316605864831	Transport, extracellular
13DAMPPOX	0.0648524840973688	-0.0223975869301071	beta-Alanine metabolism
42A12BOOX	0.0648524840973688	-0.0223975869301071	Tyrosine metabolism
MAOX	0.0648524840973688	-0.0223975869301071	Tyrosine metabolism
NMPTRCOX	0.0648524840973688	-0.0223975869301071	Alkaloid synthesis
PEAMNO	0.0648524840973688	-0.0223975869301071	Phenylalanine metabolism
L_LACD	0.0645121070736714	-0.0297339037060835	Pyruvate metabolism
NIR	0.0645121070736714	-0.0297339037060835	Nitrogen metabolism
ACCOAL2	0.064175840761835	0.0133853740556022	Glycolysis/gluconeogenesis
AB14LACH	0.0640261245385717	-0.0414275168021864	Ascorbate and aldarate metabolism
EX_2omfuc(e)	0.0638601872511655	0.0490325078359466	Exchange/demand reaction
EX_2omxyl(e)	0.0638601872511655	0.0490325078359466	Exchange/demand reaction
EX_3ddlhept(e)	0.0638601872511655	0.0490325078359466	Exchange/demand reaction
EX_acerA(e)	0.0638601872511655	0.0490325078359466	Exchange/demand reaction
EX_apio_D(e)	0.0638601872511655	0.0490325078359466	NA
EX_homogal(e)	0.0638601872511655	0.0490325078359466	Exchange/demand reaction
EX_kdo(e)	0.0638601872511655	0.0490325078359466	Exchange/demand reaction
EX_rhamnogalurII(e)	0.0638601872511655	0.0490325078359466	Exchange/demand reaction
HOMOGALASEe	0.0638601872511655	0.0490325078359466	Plant polysaccharide degradation
RHAMNOGALURASEe_II	0.0638601872511655	0.0490325078359466	Plant polysaccharide degradation
EX_h2o2(e)	0.0637645290738924	-0.00722065688848179	Exchange/demand reaction
H2O2t	0.0637645290738924	-0.00722065688848179	Transport, extracellular
FXXRDOi	0.0636671267206333	0.0135240851632608	Sulfur metabolism
DM_adocbl(c)	0.0636532688514303	0.0442355203109733	Exchange/demand reaction
GULLACO	0.0633931027701259	-0.0234523831163253	Ascorbate and aldarate metabolism
GULLACOX	0.0633931027701259	-0.0234523831163253	Ascorbate and aldarate metabolism
NCAMabc	0.0629481802710858	-0.0218002201742826	Transport, extracellular
ACOAD1f	0.0627329571531744	-0.0163376476195532	Butanoate metabolism
US7P1PT	0.0627264735839375	-0.0158710769089715	Pentose phosphate pathway
TMAORmq	0.062616320609205	-0.0279011824266701	Energy metabolism
PRE3A	0.0625143098376745	0.00647674888248703	Vitamin B12 metabolism
CMPN	0.0624212505647683	0.00236088987681837	Nucleotide interconversion
FOLR3	0.0623456332210704	0.0228324583470989	Folate metabolism
L_ALAOPAT	0.0618969242690274	-0.036700192042984	Alanine and aspartate metabolism
IPTT	0.0614898233272096	-0.0170382074216857	Terpenoid backbone biosynthesis
UDPDPS	0.0614898233272096	-0.0170382074216857	Cell wall biosynthesis
THBPT4ACAMDASE	0.0613528737168909	-0.0180447638382442	Tetrahydrobiopterin metabolism
BUTCT	0.0611821633136734	-0.0417919735752811	Butanoate metabolism
ACPACT	0.0610768341336325	-0.0165580194611374	Fatty acid synthesis
ADEt2	0.0608888423065515	-0.0157469796057684	Transport, extracellular
HACNH	0.0608888423065515	-0.0157469796057684	Lysine metabolism
HICITD	0.0608888423065515	-0.0157469796057684	2-Oxocarboxylic acid metabolism
OXAG	0.0608888423065515	-0.0157469796057684	Others
AADPSAEDH	0.0608105848585413	-0.0223894090421016	Lysine metabolism
AADPSAEDH2	0.0608105848585413	-0.0223894090421016	Lysine metabolism
L2AADIPADOR	0.0608105848585413	-0.0223894090421016	Lysine metabolism
L2AADIPADOR2	0.0608105848585413	-0.0223894090421016	Lysine metabolism
r0594	0.0608105848585413	-0.0223894090421016	Lysine metabolism
DEXTRAN40e	0.0607482490634766	0.0391942885815567	Plant polysaccharide degradation
EX_dextran40(e)	0.0607482490634766	0.0391942885815567	Exchange/demand reaction
ADCOBASr	0.0604156353519287	0.0243557237094969	Vitamin B12 metabolism
FACOAL180i	0.0603357509871465	0.0289819141666854	Fatty acid oxidation
ALGD	0.0603033809751379	0.0191399549819734	Fructose and mannose metabolism
AS3TASE_HS1	0.0601451430405589	0.0482176238994091	Heparan sulfate degradation
AS3TASE_HS2	0.0601451430405589	0.0482176238994091	Heparan sulfate degradation
AS6TASE_HS1	0.0601451430405589	0.0482176238994091	Heparan sulfate degradation
AS6TASE_HS2	0.0601451430405589	0.0482176238994091	Heparan sulfate degradation
EX_gam26s(e)	0.0601451430405589	0.0482176238994091	Exchange/demand reaction
EX_hspg(e)	0.0601451430405589	0.0482176238994091	Exchange/demand reaction
EX_hspg_degr_1(e)	0.0601451430405589	0.0482176238994091	Exchange/demand reaction
EX_hspg_degr_10(e)	0.0601451430405589	0.0482176238994091	Exchange/demand reaction
EX_hspg_degr_11(e)	0.0601451430405589	0.0482176238994091	Exchange/demand reaction
EX_hspg_degr_12(e)	0.0601451430405589	0.0482176238994091	Exchange/demand reaction
EX_hspg_degr_13(e)	0.0601451430405589	0.0482176238994091	Exchange/demand reaction
EX_hspg_degr_14(e)	0.0601451430405589	0.0482176238994091	Exchange/demand reaction
EX_hspg_degr_15(e)	0.0601451430405589	0.0482176238994091	Exchange/demand reaction
EX_hspg_degr_2(e)	0.0601451430405589	0.0482176238994091	Exchange/demand reaction
EX_hspg_degr_3(e)	0.0601451430405589	0.0482176238994091	Exchange/demand reaction
EX_hspg_degr_4(e)	0.0601451430405589	0.0482176238994091	Exchange/demand reaction
EX_hspg_degr_5(e)	0.0601451430405589	0.0482176238994091	Exchange/demand reaction
EX_hspg_degr_6(e)	0.0601451430405589	0.0482176238994091	Exchange/demand reaction
EX_hspg_degr_7(e)	0.0601451430405589	0.0482176238994091	Exchange/demand reaction
EX_hspg_degr_8(e)	0.0601451430405589	0.0482176238994091	Exchange/demand reaction
EX_hspg_degr_9(e)	0.0601451430405589	0.0482176238994091	Exchange/demand reaction
EX_hspg_rest(e)	0.0601451430405589	0.0482176238994091	Exchange/demand reaction
GALASE_HSe	0.0601451430405589	0.0482176238994091	Heparan sulfate degradation
GAM2STASE_HS1	0.0601451430405589	0.0482176238994091	Heparan sulfate degradation
GAM2STASE_HS2	0.0601451430405589	0.0482176238994091	Heparan sulfate degradation
GAM2STASE_HS3	0.0601451430405589	0.0482176238994091	Heparan sulfate degradation
GLCAASE_HSe	0.0601451430405589	0.0482176238994091	Heparan sulfate degradation
GLCNACASE_HS1	0.0601451430405589	0.0482176238994091	Heparan sulfate degradation
GLCNACASE_HS2	0.0601451430405589	0.0482176238994091	Heparan sulfate degradation
HEPARL1(e)	0.0601451430405589	0.0482176238994091	NA
IDOURASE_HS1	0.0601451430405589	0.0482176238994091	Heparan sulfate degradation
IDOURASE_HS2	0.0601451430405589	0.0482176238994091	Heparan sulfate degradation
IDOURASE_HS3	0.0601451430405589	0.0482176238994091	Heparan sulfate degradation
IS2TASE_HS1	0.0601451430405589	0.0482176238994091	Heparan sulfate degradation
FLVRxe	0.06011271076388	0.0174544687084946	Vitamin B2 metabolism
FRDO	0.0600004339062479	-0.0182419633411461	Energy metabolism
GLFRDOi	0.0600004339062479	-0.0182419633411461	Glyoxylate and dicarboxylate metabolism
DNMPPA	0.0597348744836842	-0.0325074839706762	Folate metabolism
EX_tet(e)	0.0596267927787096	-0.0136260020841258	Exchange/demand reaction
TTHrdmq	0.0596267927787096	-0.0136260020841258	Sulfur metabolism
TTHrmq	0.0596267927787096	-0.0136260020841258	Sulfur metabolism
FRDPFT	0.0595863559094773	-0.0140873894076429	Cholesterol metabolism
ATPS4r	0.0594476215762697	0.0157434989165828	Energy metabolism
SUCCt2_3r	0.059248344090873	-0.0206854312556268	Transport, extracellular
R05219	0.058901931846379	-0.0333085002959238	Vitamin B12 metabolism
r0527	0.0583285478459855	0.00722811382098231	NAD metabolism
CS4TASE	0.0583241380468104	0.0454768340945682	Chondroitin sulfate degradation
CS4TASE2	0.0583241380468104	0.0454768340945682	Chondroitin sulfate degradation
CS6TASE	0.0583241380468104	0.0454768340945682	Chondroitin sulfate degradation
CSABCASE_A(e)	0.0583241380468104	0.0454768340945682	NA
CSABCASE_B(e)	0.0583241380468104	0.0454768340945682	NA
CSABCASE_C(e)	0.0583241380468104	0.0454768340945682	NA
EX_acgalglcur(e)	0.0583241380468104	0.0454768340945682	Exchange/demand reaction
EX_acgalidour(e)	0.0583241380468104	0.0454768340945682	Exchange/demand reaction
EX_acgalidour2s(e)	0.0583241380468104	0.0454768340945682	Exchange/demand reaction
EX_cspg_a(e)	0.0583241380468104	0.0454768340945682	Exchange/demand reaction
EX_cspg_a_degr(e)	0.0583241380468104	0.0454768340945682	Exchange/demand reaction
EX_cspg_ab_rest(e)	0.0583241380468104	0.0454768340945682	Exchange/demand reaction
EX_cspg_b(e)	0.0583241380468104	0.0454768340945682	Exchange/demand reaction
EX_cspg_b_degr(e)	0.0583241380468104	0.0454768340945682	Exchange/demand reaction
EX_cspg_c(e)	0.0583241380468104	0.0454768340945682	Exchange/demand reaction
EX_cspg_c_degr(e)	0.0583241380468104	0.0454768340945682	Exchange/demand reaction
EX_cspg_c_rest(e)	0.0583241380468104	0.0454768340945682	Exchange/demand reaction
EX_ha(e)	0.0583241380468104	0.0454768340945682	Exchange/demand reaction
EX_ha_deg1(e)	0.0583241380468104	0.0454768340945682	Exchange/demand reaction
EX_ha_pre1(e)	0.0583241380468104	0.0454768340945682	Exchange/demand reaction
EX_idour(e)	0.0583241380468104	0.0454768340945682	Exchange/demand reaction
EX_pecticgal(e)	0.0583241380468104	0.0454768340945682	Exchange/demand reaction
EX_rhamnogalurI(e)	0.0583241380468104	0.0454768340945682	Exchange/demand reaction
GLCAASE8e	0.0583241380468104	0.0454768340945682	Hyaluronan metabolism
GLCAASE9e	0.0583241380468104	0.0454768340945682	Hyaluronan metabolism
GLCAASEe	0.0583241380468104	0.0454768340945682	Chondroitin sulfate degradation
IDOURASE	0.0583241380468104	0.0454768340945682	Chondroitin sulfate degradation
IS2TASE	0.0583241380468104	0.0454768340945682	Chondroitin sulfate degradation
NACHEX27e	0.0583241380468104	0.0454768340945682	Hyaluronan metabolism
PECTICGALASEe	0.0583241380468104	0.0454768340945682	Plant polysaccharide degradation
RHAMNOGALURASEe_I	0.0583241380468104	0.0454768340945682	Plant polysaccharide degradation
PHPB2	0.0579531937170148	0.00372280250313932	Butanoate metabolism
25DOPOX	0.0574051960874141	-0.0283282506005449	Pentose and glucuronate interconversions
ACCOAC2	0.0570189619421489	-0.014326996609481	Fatty acid oxidation
DCT	0.0566267921607342	-0.0210993813918296	Tyrosine metabolism
TCBO	0.0566232434735638	-0.0381758317285113	Others
FUMAC	0.0565980208952733	-0.026231576826693	Tyrosine metabolism
MACACI	0.0565980208952733	-0.026231576826693	Tyrosine metabolism
NOr1mq	0.0565980208952733	-0.026231576826693	Nitrogen metabolism
DM_clpni14(c)	0.0560465553139473	-0.0406379733984235	Exchange/demand reaction
IPPS	0.0560172676928663	0.0398340333119463	Valine, leucine, and isoleucine metabolism
2MECOAOX	0.055961413236118	-0.0135423607828016	Valine, leucine, and isoleucine metabolism
GLYC3Pti	0.0551918968792616	0.015304816596608	Transport, extracellular
SO3t	0.0547678773493714	-0.0412416431126743	Transport, extracellular
EX_xtsn(e)	0.0545926332429216	-0.0154634615864645	Exchange/demand reaction
XTSNt2r	0.0545926332429216	-0.0154634615864645	Transport, extracellular
PNTOt2	0.0543867834882425	-0.00170039653551642	Transport, extracellular
CH4St	0.0543418212441268	0.0302693213000277	Transport, extracellular
EX_ch4s(e)	0.0543418212441268	0.0302693213000277	Exchange/demand reaction
NMNS	0.054006310732153	-0.0127608819145741	NAD metabolism
DHSQLD	0.0539822300026406	-0.0121277628218036	Terpenoid backbone biosynthesis
L_TRPCOO	0.0538841618317902	-0.00218641857408572	Tryptophan metabolism
OCTDPS	0.0538266850441075	-0.0371205666100278	Cholesterol metabolism
OCTT	0.0538266850441075	-0.0371205666100278	Terpenoid backbone biosynthesis
ARABINANASEe	0.0537399730199878	0.0308925727689357	Plant polysaccharide degradation
EX_arabinan101(e)	0.0537399730199878	0.0308925727689357	Exchange/demand reaction
IDOND	0.053589699952519	-0.0183536220731752	Pentose phosphate pathway
IDOND2	0.053589699952519	-0.0183536220731752	Pentose phosphate pathway
2HYDOGCOAT	0.0533378243738415	0.0298821031941636	Butanoate metabolism
2HYDOGDH	0.0533378243738415	0.0298821031941636	Butanoate metabolism
EX_glutar(e)	0.0533378243738415	0.0298821031941636	Exchange/demand reaction
GLUTACCOADC	0.0533378243738415	0.0298821031941636	Butanoate metabolism
GLUTARCOAT	0.0533378243738415	0.0298821031941636	Butanoate metabolism
GLUTARt2r	0.0533378243738415	0.0298821031941636	Transport, extracellular
GLUTCOADH	0.0533378243738415	0.0298821031941636	Butanoate metabolism
ACS2	0.0531151120639727	-0.0481938874196433	Propanoate metabolism
N2OFO	0.0529021197491219	-0.0181111783755027	Nitrogen metabolism
NPR	0.0528677576675885	-0.041591806473518	NAD metabolism
CITMALL	0.0527652766546465	-0.0144968343597468	C5-Branched dibasic acid metabolism
FBA4	0.052226235556105	0.000796693593753732	Glyoxylate and dicarboxylate metabolism
KHK2	0.052226235556105	0.000796693593753732	Glyoxylate and dicarboxylate metabolism
OBDHc	0.0521695924734442	0.0251574613705703	Glycine, serine, alanine and threonine metabolism
ARABt	0.0521048621301464	-0.0238402157966173	Transport, extracellular
APATr	0.0520854327358556	-0.0433778856820147	beta-Alanine metabolism
ASNabc	0.0519388897846756	-0.0273380029008057	Transport, extracellular
TYRt	0.0519388897846756	-0.0273380029008057	Transport, extracellular
AMPDA	0.0516478698076385	-0.00189357058901508	Nucleotide interconversion
MNLP	0.0510859936313428	-0.0496227185209841	Fructose and mannose metabolism
OAAS	0.0507952371041757	-0.0212446373089626	Citric acid cycle
GLYt2	0.0507863892865768	0.023832630882674	Transport, extracellular
3BTCOAI	0.0505653444566049	0.0173167225768128	Butanoate metabolism
3HBCD	0.0505653444566049	0.0173167225768128	Butanoate metabolism
THMP	0.0502448078325971	-0.00306636599894716	Thiamine metabolism
CITCAt	0.050239481890248	0.00888994951222481	Transport, extracellular
EDA	0.0501388867657983	-0.00577742149247946	Pentose phosphate pathway
GALUi	0.0500569659685056	0.0350514893088535	Galactose metabolism
3HCINNMt2r	0.0499984796798668	-0.0363563635622704	Transport, extracellular
EX_3hcinnm(e)	0.0499984796798668	-0.0363563635622704	Exchange/demand reaction
MNLt6	0.0498641217090662	0.00268228459362948	Transport, extracellular
3HPCOAHYD	0.0495889279258292	-0.0265516953363827	beta-Alanine metabolism
RE1834C	0.0495889279258292	-0.0265516953363827	Bile acid synthesis
THSr1dmq	0.0493440436396061	-0.00951119639808601	Sulfur metabolism
THSr1mq	0.0493440436396061	-0.00951119639808601	Sulfur metabolism
2HYDOGCOAD	0.0489151792364603	0.0191919217107557	Butanoate metabolism
HGNTOR	0.0488002840728945	-0.0371649611790841	Tyrosine metabolism
2MMALD	0.0487801082233663	0.0286212145190339	Valine, leucine, and isoleucine metabolism
2MMALD2	0.0487801082233663	0.0286212145190339	Valine, leucine, and isoleucine metabolism
IPMD2	0.0487801082233663	0.0286212145190339	Valine, leucine, and isoleucine metabolism
FACOAE160	0.0481684334431367	-0.00368723312352614	Fatty acid oxidation
FACOAE180	0.0481684334431367	-0.00368723312352614	Fatty acid oxidation
FACOAE181	0.0481684334431367	-0.00368723312352614	Fatty acid oxidation
RE0577C	0.0481684334431367	-0.00368723312352614	Fatty acid synthesis
RE2124C	0.0480983470134207	-0.000463671496298218	Tyrosine metabolism
TMAORdmq	0.0479763803332422	0.00238262114062818	Energy metabolism
QUIDH	0.0478264701484413	-0.0429105246888514	Phenylalanine metabolism
HSD3B11	0.0477344958745524	-0.0130378583984671	Steroid metabolism
HSD3B13	0.0477344958745524	-0.0130378583984671	Steroid metabolism
URIt4	0.047731436896236	-0.0140215821799763	Transport, extracellular
NH4t4	0.047549625592916	-0.0335708112252536	Transport, extracellular
ALLTNR	0.0475326786825733	-0.0389704023731222	Purine catabolism
RBTDG	0.0474957177680446	-0.0369364095310094	Pentose and glucuronate interconversions
ACOAD8	0.0473340568335395	-0.0148718435675841	Valine, leucine, and isoleucine metabolism
ANOX	0.0473100790573336	-0.0364048864676026	Ascorbate and aldarate metabolism
PNTEH	0.0472140992518206	-0.0413347242914103	CoA catabolism
ABTDG	0.0472140992518206	-0.0413347242914103	Pentose and glucuronate interconversions
SHSL1	0.0469993043199054	0.0178668261176041	Methionine and cysteine metabolism
3HBCOAHL	0.0466698206598906	-0.00835180785294446	Valine, leucine, and isoleucine metabolism
DM_pheme(c)	0.0465296918566677	0.0230428929650835	Exchange/demand reaction
NFLGLNH	0.0464618322366303	-0.0388603746675237	Histidine metabolism
CIT_Mgt	0.0463637441491956	0.0131424493992661	Transport, extracellular
EX_Cit_Mg(e)	0.0463637441491956	0.0131424493992661	Exchange/demand reaction
ACOAD1fi	0.0462716335048924	-0.0340792003739877	Butanoate metabolism
GLYB_R	0.0462673036601604	0.014905468185454	Stickland reaction
GLYR	0.0462673036601604	0.014905468185454	Stickland reaction
ACGAMH	0.0462269971281127	0.0175086887426574	Aminosugar metabolism
r0085	0.0462269971281127	0.0175086887426574	Urea cycle
NACabc	0.046081817234249	-0.0233489860173293	Transport, extracellular
BBTCOAOX	0.0458680887951436	-0.0259177490287956	Fatty acid oxidation
CRNBTCT	0.0458680887951436	-0.0259177490287956	Fatty acid oxidation
CTBTt	0.0458680887951436	-0.0259177490287956	Transport, extracellular
GBBTNt	0.0458680887951436	-0.0259177490287956	Transport, extracellular
ARABI	0.0457142636770757	-0.00191989777449138	Pentose phosphate pathway
MALt2r	0.0456671179492323	0.00829638911417083	Transport, extracellular
KAS17rev	0.0455908209005653	0.0193339180520142	Fatty acid synthesis
AMPSO3OX	0.0455684287258284	0.00982972247541895	Sulfur metabolism
GALCTND	0.045567978021189	-0.026356553434885	Galactose metabolism
GLCNOXy	0.0454991296249493	-0.00829352056960105	Pentose phosphate pathway
FUMt2_2	0.0454322217641213	-0.0154692647705356	Transport, extracellular
DMPPL	0.0454031439725701	0.0024103382001298	Terpenoid backbone biosynthesis
EX_isoprene(e)	0.0454031439725701	0.0024103382001298	Exchange/demand reaction
ISPREt	0.0454031439725701	0.0024103382001298	Transport, extracellular
MANt2r	0.0453838618075763	-0.0236651362500132	Transport, extracellular
OMPHHX	0.0453045459102607	-0.0469316412948513	Ubiquinone and other terpenoid-quinone biosynthesis
NO2rDmq	0.0447175736543663	-0.0184043259905258	Nitrogen metabolism
ORNt	0.0447042999791904	-0.0103529484032415	Transport, extracellular
36DAHXI	0.0445194291932632	0.0128099943220157	Lysine metabolism
EX_xylan(e)	0.044501842920229	0.0114372725403515	Exchange/demand reaction
XYLAN_DEGe	0.044501842920229	0.0114372725403515	Plant polysaccharide degradation
EX_idon_L(e)	0.0444259144764672	-0.0449164991925107	Exchange/demand reaction
IDONt2r	0.0444259144764672	-0.0449164991925107	Transport, extracellular
CHOLTMAL	0.0442342209434177	-0.00505928541529125	Others
GLYCDH	0.0440939841379138	-0.0255722903658402	Glycerophospholipid metabolism
GLYH	0.0440939841379138	-0.0255722903658402	Glycerophospholipid metabolism
SULRi	0.044012346087127	-0.0055107263494682	Sulfur metabolism
AMETt2	0.0437462844917942	-0.0128279034751398	Transport, extracellular
EX_amet(e)	0.0437462844917942	-0.0128279034751398	Exchange/demand reaction
4HBALDDH	0.0437462844917942	-0.0128279034751398	Aminobenzoate degradation
FORAMD	0.0436391267441378	-0.0169403704802271	Glyoxylate and dicarboxylate metabolism
NO3rPuq	0.0434333396134226	-0.0172670323830007	Nitrogen metabolism
NO2rPuq	0.0434333396134226	-0.0172670323830007	Nitrogen metabolism
ASPNH4L	0.0433533486227567	-0.011077506669532	Alanine and aspartate metabolism
CYTDt2	0.0433418560575252	-0.0401366764010133	Transport, extracellular
CYTDt4	0.0433193239564935	-0.0354245817279156	Transport, extracellular
ARABDPT	0.043318115818248	-0.00714758949156764	Pentose and glucuronate interconversions
BTDt1_RR	0.0428852324681345	-0.0459873801921176	Transport, extracellular
EX_btd_RR(e)	0.0428852324681345	-0.0459873801921176	Exchange/demand reaction
ACCOAT	0.0428431796650812	0.00266543882261933	Butanoate metabolism
AHCYSts	0.0427072391444797	-0.0272505325656126	Transport, extracellular
EX_ahcys(e)	0.0427072391444797	-0.0272505325656126	Exchange/demand reaction
KAS16	0.0425678932335568	0.00827238177486485	Fatty acid synthesis
FOLabc	0.0425640322693721	-0.000413915809847131	Transport, extracellular
34DCCBR	0.0425424338102428	-0.0388210315852928	Benzoate degradation
ASPt2_2	0.0424334592742719	-0.038689915279653	Transport, extracellular
ASPte	0.0424334592742719	-0.038689915279653	Transport, extracellular
FUMt	0.0424334592742719	-0.038689915279653	Transport, extracellular
MALt2_2	0.0424334592742719	-0.038689915279653	Transport, extracellular
SUCCt	0.0424334592742719	-0.038689915279653	Transport, extracellular
SUCCt2_2	0.0424334592742719	-0.038689915279653	Transport, extracellular
PPIOAACL	0.0423189821159512	-0.0571772549343291	Pyruvate metabolism
TMAOR2e	0.0421314430543804	-0.00392599086534537	Energy metabolism
UACMAMO	0.042038354509254	-0.000956694718636509	Aminosugar metabolism
OAZUROX	0.041965854030398	-0.0129164369248488	Nitrogen metabolism
COBCOMOX	0.0416011151014689	0.0147130415889759	Methane metabolism
4HBNOX	0.0415788350176731	0.0169126359815042	Butanoate metabolism
CINNDO	0.0415282296584765	-0.0451338366094705	Phenylalanine metabolism
DHCIND	0.0415282296584765	-0.0451338366094705	Phenylalanine metabolism
DHPPD	0.0415282296584765	-0.0451338366094705	Phenylalanine metabolism
CELLBK	0.0413346383740998	-0.0412572208910242	Starch and sucrose metabolism
THMDt4	0.0411146326357281	-0.00344110569414257	Transport, extracellular
EX_n2(e)	0.0407734458277225	0.00227754043567329	Exchange/demand reaction
N2t	0.0407734458277225	0.00227754043567329	Transport, extracellular
OMMBLHX	0.040761033721806	-0.0457439234486264	Ubiquinone and other terpenoid-quinone biosynthesis
OXAMTC	0.0407552487032877	0.00843572654241439	Others
EX_oaa(e)	0.0403735517242784	-0.00413413216893097	Exchange/demand reaction
OAAt2r	0.0403735517242784	-0.00413413216893097	Transport, extracellular
AST	0.0403114701607185	-0.028694745338637	Arginine and Proline Metabolism
SGSAD	0.0403114701607185	-0.028694745338637	Arginine and Proline Metabolism
DHCINDO	0.0402999131505523	-0.0468551576878472	Phenylalanine metabolism
HPPPNDO	0.0402999131505523	-0.0468551576878472	Phenylalanine metabolism
EX_fuc1p_L(e)	0.0400877711150981	-0.0181421656586737	Exchange/demand reaction
EX_g6p(e)	0.0400877711150981	-0.0181421656586737	Exchange/demand reaction
EX_man6p(e)	0.0400877711150981	-0.0181421656586737	Exchange/demand reaction
F1PPt	0.0400877711150981	-0.0181421656586737	Transport, extracellular
G6Pt6_2	0.0400877711150981	-0.0181421656586737	Transport, extracellular
MAN6Pt6_2	0.0400877711150981	-0.0181421656586737	Transport, extracellular
AMAMTi	0.0400812844615576	0.009908113809378	beta-Alanine metabolism
MSAS	0.0400812844615576	0.009908113809378	Chloroalkane and chloroalkene degradation
DMQMT2	0.0400774604858415	0.00681756647895504	Ubiquinone and other terpenoid-quinone biosynthesis
NO3rPmq	0.0400656530428538	-0.012899502678745	Nitrogen metabolism
SGDS	0.0400298516444945	-0.0330930600990379	Arginine and Proline Metabolism
DDGALK	0.0399504292476792	-0.00278005978731196	Galactose metabolism
2DDPENTHL	0.0398670292614711	0.00472496426338275	Ascorbate and aldarate metabolism
UGLYCH	0.0397186420733953	-0.0332589997786667	Nitrogen metabolism
PROte	0.0393696677009727	-0.00835947663546329	Transport, extracellular
G1PP	0.0393696677009727	-0.00835947663546329	Glycolysis/gluconeogenesis
TRE6PPGT	0.0392944549143222	0.00689724490688721	Starch and sucrose metabolism
GSNK	0.0392791090199047	-0.0208222693007765	Nucleotide interconversion
BTNCL	0.0392607235196347	0.00901767410401753	Biotin metabolism
NIT_n1p4	0.0391196815240633	0.0043540206521755	Nitrogen metabolism
APTNAT	0.0390880491847487	-0.0127577913958642	Lysine metabolism
DAPAT	0.0390880491847487	-0.0127577913958642	Lysine metabolism
GLCOAS	0.0390880491847487	-0.0127577913958642	Lysine metabolism
OXPTNDH	0.0390880491847487	-0.0127577913958642	Lysine metabolism
PPRDNDH	0.0390880491847487	-0.0127577913958642	Lysine metabolism
4HOXPACDt2r	0.0390602486084767	-0.0376957121873901	Transport, extracellular
AACTOOR	0.0390602486084767	-0.0376957121873901	Glycine, serine, alanine and threonine metabolism
EX_4hoxpacd(e)	0.0390602486084767	-0.0376957121873901	Exchange/demand reaction
TYROXDAc	0.0390602486084767	-0.0376957121873901	Tyrosine metabolism
CITt7	0.0389223872063879	-0.0237901871623209	Transport, extracellular
HCITS	0.0388978066677725	0.00390257971799854	Lysine metabolism
PPPNDO	0.038864145178145	-0.0449102260492669	Phenylalanine metabolism
EX_so3(e)	0.0387910757007283	-0.012518700200415	Exchange/demand reaction
ARABINOXYL_DEGe	0.0387542773811288	0.00548227567613926	Plant polysaccharide degradation
EX_arabinoxyl(e)	0.0387542773811288	0.00548227567613926	Exchange/demand reaction
CHORt	0.0387493733891334	-0.00335775962227854	Transport, extracellular
EX_chor(e)	0.0387493733891334	-0.00335775962227854	Exchange/demand reaction
3OXCOAT	0.0386982237907361	-0.025304448337071	Benzoate degradation
HBCD	0.0386982237907361	-0.025304448337071	Cell wall biosynthesis
KACOAT2	0.0386982237907361	-0.025304448337071	Phenylalanine metabolism
PHACOAO	0.0386982237907361	-0.025304448337071	Phenylalanine metabolism
3HPPD	0.0386288220429472	-0.0239090927004352	Propanoate metabolism
DM_clpni15(c)	0.0385609105249923	-0.000231098936580688	Exchange/demand reaction
DM_clpnai15(c)	0.0385609105249923	-0.000231098936580688	Exchange/demand reaction
CRNCBCT	0.0385567198303609	-0.0195520611950511	Fatty acid oxidation
EX_phpyr(e)	0.0380751143356497	0.00973633034939328	Exchange/demand reaction
PHPYRt2r	0.0380751143356497	0.00973633034939328	Transport, extracellular
INSK	0.0379964907455475	-0.0258993238161187	Purine synthesis
TREabc	0.0379665598820194	0.000380410010568954	Transport, extracellular
NMNt7	0.0378822373801	-0.00479156550950909	Transport, extracellular
FHL	0.0378607344884798	-0.0150120351517694	Pyruvate metabolism
EX_tmao(e)	0.0378476513586418	-0.00164676523736607	Exchange/demand reaction
DMSORdmq	0.0378476513586418	-0.00164676523736607	Sulfur metabolism
DMSORmq	0.0378476513586418	-0.00164676523736607	Sulfur metabolism
EX_dms(e)	0.0378476513586418	-0.00164676523736607	Exchange/demand reaction
EX_dmso(e)	0.0378476513586418	-0.00164676523736607	Exchange/demand reaction
TMAOR1e	0.0378476513586418	-0.00164676523736607	Energy metabolism
BSORx	0.0377840703137398	-0.0146116283940024	Biotin metabolism
BSORy	0.0377840703137398	-0.0146116283940024	Biotin metabolism
2DH3DGLCA	0.0377545628135155	0.00132253090934278	Ascorbate and aldarate metabolism
GLCRAL	0.0377545628135155	0.00132253090934278	Ascorbate and aldarate metabolism
25K5O2AI	0.037665814027181	-0.0411060603973432	Benzoate degradation
BZ12DOX	0.037665814027181	-0.0411060603973432	Benzoate degradation
BZ12DOXy	0.037665814027181	-0.0411060603973432	Benzoate degradation
CGLYt3_2_	0.0376321031852632	0.00658809163592756	Transport, extracellular
DKGLCNR1	0.037564050647201	-0.0357070989098898	Ascorbate and aldarate metabolism
FA180ACPHrev	0.0375091009378423	-0.0215340662891964	Fatty acid oxidation
CYTDH	0.0372631475469356	-0.0189723002070823	Nucleotide interconversion
GTHOXti3	0.0372559602289382	0.00496849919093796	Transport, extracellular
EX_n2o(e)	0.0372028420256397	-0.0298356984945909	Exchange/demand reaction
N2OO	0.0372028420256397	-0.0298356984945909	Nitrogen metabolism
URIt2	0.0370004441673392	-0.0507963117288305	Transport, extracellular
OCOAT1r	0.0368181387254301	0.00774561458262136	Valine, leucine, and isoleucine metabolism
TDPAGTA	0.0366133270218952	0.000151851199239683	Cell wall biosynthesis
G6PDH2	0.0365880006807133	-0.00855554536964203	Pentose phosphate pathway
RBLIi	0.0363833294508197	-0.00787004075326925	Pentose and glucuronate interconversions
EX_meoh(e)	0.0363490059099303	0.0129686840230321	Exchange/demand reaction
EX_pect(e)	0.0363490059099303	0.0129686840230321	Exchange/demand reaction
MEOHt2	0.0363490059099303	0.0129686840230321	Transport, extracellular
PECTIN_DEGe	0.0363490059099303	0.0129686840230321	Plant polysaccharide degradation
RBK_Dr	0.0362312720368163	-0.0181028180594252	Pentose phosphate pathway
FADRx	0.0361178195007911	0.0039046955109147	Vitamin B2 metabolism
ACGAMtr2	0.0360951645191848	0.0219196647455232	Transport, extracellular
1H2NPTH	0.0359348244237954	-0.0224602295784547	Polycyclic aromatic hydrocarbon degradation
HSNOOX	0.0359348244237954	-0.0224602295784547	Naphthalene degradation
MCREAOOX	0.0359348244237954	-0.0224602295784547	Naphthalene degradation
SALCACD	0.0359348244237954	-0.0224602295784547	Polycyclic aromatic hydrocarbon degradation
SNOOX	0.0359348244237954	-0.0224602295784547	Naphthalene degradation
THSFST	0.0357818613471152	-0.0106202770507657	Sulfur metabolism
GSPMDS	0.0357818613471152	-0.0106202770507657	Arginine and Proline Metabolism
GGT	0.0356140825879233	-0.00567444194720158	Terpenoid backbone biosynthesis
PPHTDK	0.0356140825879233	-0.00567444194720158	Terpenoid backbone biosynthesis
PPHTDT	0.0356140825879233	-0.00567444194720158	Terpenoid backbone biosynthesis
NCAMt2r	0.0356027316485364	0.0075256783878383	Transport, extracellular
CDAPPA120	0.0355404810839246	-0.0284925300494491	Glycerophospholipid metabolism
CDAPPA140	0.0355404810839246	-0.0284925300494491	Glycerophospholipid metabolism
CDAPPA141	0.0355404810839246	-0.0284925300494491	Glycerophospholipid metabolism
CDAPPA160	0.0355404810839246	-0.0284925300494491	Glycerophospholipid metabolism
CDAPPA161	0.0355404810839246	-0.0284925300494491	Glycerophospholipid metabolism
CDAPPA180	0.0355404810839246	-0.0284925300494491	Glycerophospholipid metabolism
CDAPPA181	0.0355404810839246	-0.0284925300494491	Glycerophospholipid metabolism
BCOAACT	0.0353816868185645	0.00100977008197715	Butanoate metabolism
GNOXmq	0.0353581862029167	-0.0305793673929205	Pentose phosphate pathway
GNOXuq	0.0353581862029167	-0.0305793673929205	Pentose phosphate pathway
TAUDO	0.0353581862029167	-0.0305793673929205	Sulfur metabolism
ESHCYS2_FPe	0.0353514393887451	0.00922264230730012	Energy metabolism
ESHCYS_FPe	0.0353514393887451	0.00922264230730012	Energy metabolism
ESHGLU2_FPe	0.0353514393887451	0.00922264230730012	Energy metabolism
ESHGLU_FPe	0.0353514393887451	0.00922264230730012	Energy metabolism
EX_Lcystin(e)	0.0353514393887451	0.00922264230730012	Exchange/demand reaction
EX_rbflvrd(e)	0.0353514393887451	0.00922264230730012	Exchange/demand reaction
METGL	0.0351241765280397	0.00493294442467161	Methionine and cysteine metabolism
3HCINNMH	0.0350990997877244	-0.0396897768264191	Phenylalanine metabolism
3HPPPNH	0.0350990997877244	-0.0396897768264191	Phenylalanine metabolism
EX_3hpppn(e)	0.0350990997877244	-0.0396897768264191	Exchange/demand reaction
HPPPNte	0.0350990997877244	-0.0396897768264191	Transport, extracellular
MELTOX	0.0350990997877244	-0.0396897768264191	Phenylalanine metabolism
MTAP	0.0349971452898774	-0.00466468184159539	Arginine and Proline Metabolism
DHBD	0.0349907776071137	-0.0377671098546021	Biosynthesis of siderophore group nonribosomal peptides
DHBS	0.0349907776071137	-0.0377671098546021	Others
ACGALK3	0.0346857014766835	0.0055497961252589	Aminosugar metabolism
AGDC2	0.0346857014766835	0.0055497961252589	Aminosugar metabolism
GALAM6PDA	0.0346857014766835	0.0055497961252589	Aminosugar metabolism
NADH7	0.0344621734126943	-0.00770311922742214	Energy metabolism
NADH8	0.0344621734126943	-0.00770311922742214	Energy metabolism
PLIPA1A120	0.0343868762429466	0.00569006061359847	Glycerophospholipid metabolism
PLIPA1A140	0.0343868762429466	0.00569006061359847	Glycerophospholipid metabolism
PLIPA1A141	0.0343868762429466	0.00569006061359847	Glycerophospholipid metabolism
PLIPA1A160	0.0343868762429466	0.00569006061359847	Glycerophospholipid metabolism
PLIPA1A161	0.0343868762429466	0.00569006061359847	Glycerophospholipid metabolism
PLIPA1A180	0.0343868762429466	0.00569006061359847	Glycerophospholipid metabolism
PLIPA1A181	0.0343868762429466	0.00569006061359847	Glycerophospholipid metabolism
PLIPA1E120	0.0343868762429466	0.00569006061359847	Glycerophospholipid metabolism
PLIPA1E140	0.0343868762429466	0.00569006061359847	Glycerophospholipid metabolism
PLIPA1E141	0.0343868762429466	0.00569006061359847	Glycerophospholipid metabolism
PLIPA1E160	0.0343868762429466	0.00569006061359847	Glycerophospholipid metabolism
PLIPA1E161	0.0343868762429466	0.00569006061359847	Glycerophospholipid metabolism
PLIPA1E180rev	0.0343868762429466	0.00569006061359847	Glycerophospholipid metabolism
PLIPA1E181	0.0343868762429466	0.00569006061359847	Glycerophospholipid metabolism
PLIPA1G120	0.0343868762429466	0.00569006061359847	Glycerophospholipid metabolism
PLIPA1G140	0.0343868762429466	0.00569006061359847	Glycerophospholipid metabolism
PLIPA1G141	0.0343868762429466	0.00569006061359847	Glycerophospholipid metabolism
PLIPA1G160	0.0343868762429466	0.00569006061359847	Glycerophospholipid metabolism
PLIPA1G161	0.0343868762429466	0.00569006061359847	Glycerophospholipid metabolism
PLIPA1G180	0.0343868762429466	0.00569006061359847	Glycerophospholipid metabolism
PLIPA1G181	0.0343868762429466	0.00569006061359847	Glycerophospholipid metabolism
PLIPA2A120	0.0343868762429466	0.00569006061359847	Glycerophospholipid metabolism
PLIPA2A140	0.0343868762429466	0.00569006061359847	Glycerophospholipid metabolism
PLIPA2A141	0.0343868762429466	0.00569006061359847	Glycerophospholipid metabolism
PLIPA2A160	0.0343868762429466	0.00569006061359847	Glycerophospholipid metabolism
PLIPA2A161	0.0343868762429466	0.00569006061359847	Glycerophospholipid metabolism
PLIPA2A180	0.0343868762429466	0.00569006061359847	Glycerophospholipid metabolism
PLIPA2A181	0.0343868762429466	0.00569006061359847	Glycerophospholipid metabolism
PLIPA2E120	0.0343868762429466	0.00569006061359847	Glycerophospholipid metabolism
PLIPA2E140	0.0343868762429466	0.00569006061359847	Glycerophospholipid metabolism
PLIPA2E141	0.0343868762429466	0.00569006061359847	Glycerophospholipid metabolism
PLIPA2E160	0.0343868762429466	0.00569006061359847	Glycerophospholipid metabolism
PLIPA2E161	0.0343868762429466	0.00569006061359847	Glycerophospholipid metabolism
PLIPA2E180	0.0343868762429466	0.00569006061359847	Glycerophospholipid metabolism
PLIPA2E181	0.0343868762429466	0.00569006061359847	Glycerophospholipid metabolism
PLIPA2G120	0.0343868762429466	0.00569006061359847	Glycerophospholipid metabolism
PLIPA2G140	0.0343868762429466	0.00569006061359847	Glycerophospholipid metabolism
PLIPA2G141	0.0343868762429466	0.00569006061359847	Glycerophospholipid metabolism
PLIPA2G160	0.0343868762429466	0.00569006061359847	Glycerophospholipid metabolism
PLIPA2G161	0.0343868762429466	0.00569006061359847	Glycerophospholipid metabolism
PLIPA2G180	0.0343868762429466	0.00569006061359847	Glycerophospholipid metabolism
PLIPA2G181	0.0343868762429466	0.00569006061359847	Glycerophospholipid metabolism
C180SNrev	0.0343193877432229	-0.0211624956963156	Fatty acid synthesis
MALACPS	0.0343193877432229	-0.0211624956963156	Glycerophospholipid metabolism
CYNTt2	0.0342803949105992	-0.038281679237889	Transport, extracellular
EX_cynt(e)	0.0342803949105992	-0.038281679237889	Exchange/demand reaction
TARCGLYLi	0.0342598450047843	-0.00390756565266853	Others
CADVt	0.0342598450047843	-0.00390756565266853	Transport, extracellular
EX_15dap(e)	0.0342598450047843	-0.00390756565266853	Exchange/demand reaction
PTRCTA	0.034166756459658	-0.000938269505959679	Arginine and Proline Metabolism
GTPDPDP	0.0341503907667737	-0.0330155566986518	Nucleotide interconversion
TDPADGAT	0.0341503907667737	-0.0330155566986518	Cell wall biosynthesis
SUCD1i	0.0339239162003817	-0.00833193480943844	Citric acid cycle
EX_sel(e)	0.033870278715318	-0.0422493300726757	Exchange/demand reaction
EX_selni(e)	0.033870278715318	-0.0422493300726757	Exchange/demand reaction
SELRdmq	0.033870278715318	-0.0422493300726757	Energy metabolism
SELRmq	0.033870278715318	-0.0422493300726757	Energy metabolism
G3PD8	0.0338635591288758	-0.00265025775352385	Glycerophospholipid metabolism
TMAt2r	0.0336943498441588	0.00309352391948847	Transport, extracellular
CRNCDH	0.0336004168249993	-0.0389256656960369	Others
ASPt2	0.0335903527427211	-0.00807141333493126	Transport, extracellular
NO2t2	0.0335739283723348	-0.00550252394598935	Transport, extracellular
AMETDNAMT	0.033560773120951	-0.00863122972308953	Methionine and cysteine metabolism
CRNt7	0.0334708557227787	-0.0330912031502818	Transport, extracellular
HKNDDH	0.03297103157558	-0.00393179404941645	Phenylalanine metabolism
HKNTDH	0.03297103157558	-0.00393179404941645	Phenylalanine metabolism
CBMTHL	0.0326569622086012	-0.0134092569864171	Nitrogen metabolism
3DGUR	0.0322018410020522	-0.0061279239857595	Pentose and glucuronate interconversions
DOGULNR	0.0322018410020522	-0.0061279239857595	Pentose and glucuronate interconversions
PDE1	0.0320014285395623	-0.00853444613776861	Nucleotide interconversion
PDE4	0.0320014285395623	-0.00853444613776861	Nucleotide interconversion
IOR2	0.0319738273392478	0.03141608670272	Phenylalanine metabolism
PACCOALr	0.0319738273392478	0.03141608670272	Phenylalanine metabolism
r1088	0.0317562978930655	0.00564198292401197	Transport, extracellular
5DGLCNR	0.0316130343489222	0.0022717372516022	Pentose phosphate pathway
DHEDAA	0.0316130343489222	0.0022717372516022	Tyrosine metabolism
GMAND	0.0315915719551214	0.00422681846943436	Fructose and mannose metabolism
OHEDH	0.0315193343660986	-0.0364927202480493	Tyrosine metabolism
ABTA	0.0313996702754259	-0.00977891493287763	Glutamate metabolism
ABUTt2r	0.0313996702754259	-0.00977891493287763	Transport, extracellular
MALFADO	0.0311976472468715	-0.0307373036628934	Citric acid cycle
PCAB	0.0307006524421607	-0.0418527637843697	Benzoate degradation
EX_ni2(e)	0.0306795767078457	-0.0135603779926912	Exchange/demand reaction
NIabc	0.0306795767078457	-0.0135603779926912	Transport, extracellular
SOTA	0.0306754668299517	0.00213851439315797	Arginine and Proline Metabolism
COCHL	0.0302575931338324	-0.00501814408823825	Vitamin B12 metabolism
DHCINNMt2r	0.0302224800046627	-0.0419748056384694	Transport, extracellular
DHPPPNt2r	0.0302224800046627	-0.0419748056384694	Transport, extracellular
EX_dhcinnm(e)	0.0302224800046627	-0.0419748056384694	Exchange/demand reaction
EX_dhpppn(e)	0.0302224800046627	-0.0419748056384694	Exchange/demand reaction
CMPDAi	0.0301807997672872	-0.0280790320093107	Pyrimidine catabolism
GUAt2r	0.0301205255068156	-0.00694971065364577	Transport, extracellular
13PPDHr	0.0301205255068156	-0.00694971065364577	Glycerophospholipid metabolism
13PPDt	0.0301205255068156	-0.00694971065364577	Transport, extracellular
EX_13ppd(e)	0.0301205255068156	-0.00694971065364577	Exchange/demand reaction
PPC	0.0300274369616893	-0.00398041450693692	Pyruvate metabolism
CINNMt2r	0.0295629176436891	-0.0512923188764953	Transport, extracellular
EX_cinnm(e)	0.0295629176436891	-0.0512923188764953	Exchange/demand reaction
GSPMDA	0.0293832252217226	-0.00619259446471891	Arginine and Proline Metabolism
ASPabc	0.0293832252217226	-0.00619259446471891	Transport, extracellular
KG6PDC	0.0293166251292607	-0.0366464400680576	Pentose and glucuronate interconversions
ACPpds	0.0292901366765962	-0.00322329831801006	CoA synthesis
SRBL1PR	0.0292901366765962	-0.00322329831801006	Fructose and mannose metabolism
MAN1PT	0.0292273380456251	-0.00349178444929887	Fructose and mannose metabolism
AB6P3HXLL	0.0290860174956074	0.00442691437721332	Methane metabolism
PACCOAL	0.0290380256605965	-0.0235557723817561	Phenylalanine metabolism
ARABINOGALASEe	0.0288832976062142	0.00747007534571074	Plant polysaccharide degradation
EX_arabinogal(e)	0.0288832976062142	0.00747007534571074	Exchange/demand reaction
GLCt2	0.0287137329596594	-0.0103564421469816	Transport, extracellular
EX_ocdcea(e)	0.0284567782389231	0.00168088065322632	Exchange/demand reaction
OCDCEAtr	0.0284567782389231	0.00168088065322632	Transport, extracellular
GAMt2r	0.0283123060411532	0.00700225128218285	Transport, extracellular
TYRL	0.027914105950004	0.00530211109162084	Tyrosine metabolism
EX_fuc_L(e)	0.027760792897042	0.00622090669650808	Exchange/demand reaction
FUCt2_1	0.027760792897042	0.00622090669650808	Transport, extracellular
ACOAD1i	0.0275033742106628	0.00255870525793331	Butanoate metabolism
ALDD8x	0.0266597503911204	0.000387115197318768	Glycolysis/gluconeogenesis
EX_oxa(e)	0.0266597503911204	0.000387115197318768	Exchange/demand reaction
OXAte	0.0266597503911204	0.000387115197318768	Transport, extracellular
LTHRK	0.0266597503911204	0.000387115197318768	Vitamin B12 metabolism
2HYOXPLACt2r	0.0266500817305265	-0.00246631747866101	Transport, extracellular
34HPPOR	0.0266500817305265	-0.00246631747866101	Tyrosine metabolism
EX_2hyoxplac(e)	0.0266500817305265	-0.00246631747866101	Exchange/demand reaction
PPOR	0.0266500817305265	-0.00246631747866101	Phenylalanine metabolism
EX_ncam(e)	0.0262907132077823	0.00296367223304921	Exchange/demand reaction
GLUt4r	0.0260332029172574	0.00688684657574368	Transport, extracellular
GLUTCOADH2	0.0259519576062517	-0.0147899279170996	Butanoate metabolism
2OMPHH	0.0259224501060274	0.00114423138624563	Ubiquinone and other terpenoid-quinone biosynthesis
DMSOR1	0.0259224501060274	0.00114423138624563	Energy metabolism
DMSOR2	0.0259224501060274	0.00114423138624563	Energy metabolism
TMAOR1	0.0259224501060274	0.00114423138624563	Energy metabolism
TMAOR2	0.0259224501060274	0.00114423138624563	Energy metabolism
ECOAH2	0.0258457859312873	0.00154463814401257	Fatty acid synthesis
PPAt2i	0.0257090860325311	-0.0109064207982342	NA
ABUTt2	0.0256831114618404	-0.0420855460634543	Transport, extracellular
D5KGPA	0.025318165430288	-0.00118085387229291	Inositol phosphate metabolism
FA80ACPHi	0.025307988459218	-0.0257621775338108	Fatty acid oxidation
EX_lanost(e)	0.0252922121126533	0.00206747340632817	Exchange/demand reaction
OPHHX	0.0252529578439642	-0.0030196162960171	Ubiquinone and other terpenoid-quinone biosynthesis
MCITD	0.0251162579452079	-0.0154706752382639	Propanoate metabolism
FALDH2	0.0250362669545419	-0.00928114952479516	Methane metabolism
ASPK	0.0248127441948452	-0.0111135174876781	Glycine, serine, alanine and threonine metabolism
EX_Ser_Thr(e)	0.0246772019095018	0.00645796640782715	Exchange/demand reaction
EX_T_antigen(e)	0.0246772019095018	0.00645796640782715	Exchange/demand reaction
EX_Tn_antigen(e)	0.0246772019095018	0.00645796640782715	Exchange/demand reaction
EX_core2(e)	0.0246772019095018	0.00645796640782715	Exchange/demand reaction
EX_core3(e)	0.0246772019095018	0.00645796640782715	Exchange/demand reaction
EX_core4(e)	0.0246772019095018	0.00645796640782715	Exchange/demand reaction
EX_core5(e)	0.0246772019095018	0.00645796640782715	Exchange/demand reaction
EX_core6(e)	0.0246772019095018	0.00645796640782715	Exchange/demand reaction
EX_core7(e)	0.0246772019095018	0.00645796640782715	Exchange/demand reaction
EX_core8(e)	0.0246772019095018	0.00645796640782715	Exchange/demand reaction
EX_dsT_antigen(e)	0.0246772019095018	0.00645796640782715	Exchange/demand reaction
EX_f1a(e)	0.0246772019095018	0.00645796640782715	Exchange/demand reaction
EX_gncore1(e)	0.0246772019095018	0.00645796640782715	Exchange/demand reaction
EX_gncore2(e)	0.0246772019095018	0.00645796640782715	Exchange/demand reaction
EX_sT_antigen(e)	0.0246772019095018	0.00645796640782715	Exchange/demand reaction
EX_sTn_antigen(e)	0.0246772019095018	0.00645796640782715	Exchange/demand reaction
GALASE_OGLYCAN1e	0.0246772019095018	0.00645796640782715	O-Glycan degradation
GALASE_OGLYCAN2e	0.0246772019095018	0.00645796640782715	O-Glycan degradation
GALASE_OGLYCAN3e	0.0246772019095018	0.00645796640782715	O-Glycan degradation
GALNACASE_OGLYCAN1e	0.0246772019095018	0.00645796640782715	O-Glycan degradation
GALNACASE_OGLYCAN2e	0.0246772019095018	0.00645796640782715	O-Glycan degradation
GALNACASE_OGLYCAN3e	0.0246772019095018	0.00645796640782715	O-Glycan degradation
GLCNACASE_OGLYCAN1e	0.0246772019095018	0.00645796640782715	O-Glycan degradation
GLCNACASE_OGLYCAN2e	0.0246772019095018	0.00645796640782715	O-Glycan degradation
GLCNACASE_OGLYCAN3e	0.0246772019095018	0.00645796640782715	O-Glycan degradation
GLCNACASE_OGLYCAN4e	0.0246772019095018	0.00645796640782715	O-Glycan degradation
GLCNACASE_OGLYCAN5e	0.0246772019095018	0.00645796640782715	O-Glycan degradation
GLCNACASE_OGLYCAN6e	0.0246772019095018	0.00645796640782715	O-Glycan degradation
SIAASE_OGLYCAN1e	0.0246772019095018	0.00645796640782715	O-Glycan degradation
SIAASE_OGLYCAN2e	0.0246772019095018	0.00645796640782715	O-Glycan degradation
SIAASE_OGLYCAN3e	0.0246772019095018	0.00645796640782715	O-Glycan degradation
THYMDt	0.0246185576605325	-0.0143235279645979	Transport, extracellular
EX_pyr(e)	0.0246114615945407	0.00334325458061832	Exchange/demand reaction
PYRt2r	0.0246114615945407	0.00334325458061832	Transport, extracellular
AHCYSNS	0.0244572741906184	0.00348812749318433	Glycerophospholipid metabolism
CBL2D	0.0244572741906184	0.00348812749318433	Vitamin B12 metabolism
AP4AH	0.0244299412639208	-0.00807721651900235	Nucleotide interconversion
PTRCORNt7	0.0244299412639208	-0.00807721651900235	Transport, extracellular
LCARRy	0.0244299412639208	-0.00807721651900235	Pentose and glucuronate interconversions
OP4ENH	0.0243368527187944	-0.00510792037229349	Phenylalanine metabolism
DM_btn	0.0238741613094476	0.00410037076954518	Exchange/demand reaction
ALCD1	0.0238741613094476	0.00410037076954518	Miscellaneous
ALDD1	0.0238741613094476	0.00410037076954518	Methane metabolism
MALCOAMT	0.0238741613094476	0.00410037076954518	Biotin metabolism
DM_teich_45_BS(c)	0.0238741613094476	0.00410037076954518	Exchange/demand reaction
NO2rPmq	0.0238741613094476	0.00410037076954518	Nitrogen metabolism
EX_tma(e)	0.0237199739055254	0.00424524368211119	Exchange/demand reaction
EX_gthox(e)	0.0235096580206631	0.00619091010822319	Exchange/demand reaction
DM_thmpp(c)	0.023393657434869	-0.0118305257939628	Exchange/demand reaction
AMYLOPECTe	0.0233590220833514	0.00511762922789942	Starch and sucrose metabolism
AMYLe	0.0233590220833514	0.00511762922789942	Starch and sucrose metabolism
EX_amylopect900(e)	0.0233590220833514	0.00511762922789942	Exchange/demand reaction
EX_amylose300(e)	0.0233590220833514	0.00511762922789942	Exchange/demand reaction
SHMGTyOX	0.0231553639217953	-0.00769641404067233	Methane metabolism
TRE6PS	0.0224684307001245	0.00305873517228848	Starch and sucrose metabolism
HPYRI	0.0222110406930325	-0.00240731483419487	Glyoxylate and dicarboxylate metabolism
URDGLYCD	0.0217888243800178	-0.00968533157573246	Purine catabolism
URDGLYCR	0.0217888243800178	-0.00968533157573246	Purine catabolism
CHTBSabc	0.0217819219544321	0.00679370268663468	Transport, extracellular
EX_chtbs(e)	0.0217819219544321	0.00679370268663468	Exchange/demand reaction
EX_inulin(e)	0.0217416689490533	0.00537588872835895	Exchange/demand reaction
INULINASE	0.0217416689490533	0.00537588872835895	Plant polysaccharide degradation
INULINabc	0.0217416689490533	0.00537588872835895	Transport, extracellular
ACOAD2	0.0213477783845185	-0.023097653895184	Butanoate metabolism
ACOAD3rev	0.0213477783845185	-0.023097653895184	Fatty acid synthesis
ACOAD4rev	0.0213477783845185	-0.023097653895184	Fatty acid synthesis
ACOAD5rev	0.0213477783845185	-0.023097653895184	Fatty acid synthesis
ACOAD6rev	0.0213477783845185	-0.023097653895184	Fatty acid synthesis
ACOAD7i	0.0213477783845185	-0.023097653895184	Fatty acid synthesis
EX_arab_D(e)	0.0211572911749926	-0.00344030752175604	Exchange/demand reaction
ARB_Dabc	0.0211572911749926	-0.00344030752175604	Transport, extracellular
2OMMBOX	0.0209691661482256	-0.000740390668037806	Ubiquinone and other terpenoid-quinone biosynthesis
3HBCOAE	0.0209691661482256	-0.000740390668037806	Butanoate metabolism
DM_clpn140(c)	0.0209691661482256	-0.000740390668037806	Exchange/demand reaction
DM_clpn160(c)	0.0209691661482256	-0.000740390668037806	Exchange/demand reaction
DM_clpni16(c)	0.0209691661482256	-0.000740390668037806	Exchange/demand reaction
DNTPPA	0.0209691661482256	-0.000740390668037806	Folate metabolism
FDH2	0.0209691661482256	-0.000740390668037806	Energy metabolism
XYLabc	0.0209691661482256	-0.000740390668037806	Transport, extracellular
EX_no(e)	0.0209062944455353	-0.014549147484541	Exchange/demand reaction
MCITS	0.0208324662494693	-0.0131914496102846	Propanoate metabolism
GLKKpppi	0.020458168849489	-0.00621602517235778	Glycolysis/gluconeogenesis
XYLTD_Dr	0.020458168849489	-0.00621602517235778	Pentose phosphate pathway
FRUt2r	0.0203934102137632	0.00873719203580644	Transport, extracellular
G3PO	0.0201990824342968	-0.0153264346058564	Glycerophospholipid metabolism
G1PPT	0.0197175564025287	-0.0021913138066415	Starch and sucrose metabolism
OXOAEL	0.0196945888061001	-0.000359588189707786	Benzoate degradation
NCOAH	0.0196945888061001	-0.000359588189707786	Ubiquinone and other terpenoid-quinone biosynthesis
AMAA	0.0195806544075567	0.00120309868113395	Cell wall biosynthesis
IPFPHS	0.0195244105871086	-0.00103437644700435	Terpenoid backbone biosynthesis
TRPAS2	0.0189975415263859	0.00181534195749481	Tryptophan metabolism
IOR3	0.0189208773516458	0.00221574871526175	Tyrosine metabolism
PACCOAL2r	0.0189208773516458	0.00221574871526175	Tyrosine metabolism
DM_AMOB	0.0189208773516458	0.00221574871526175	Exchange/demand reaction
r1162	0.0189208773516458	0.00221574871526175	Transport, extracellular
sink_s	0.0189208773516458	0.00221574871526175	Exchange/demand reaction
ACONMT	0.0189208773516458	0.00221574871526175	Arginine and Proline Metabolism
FICYTCOX	0.0187859938143373	-0.000609450064031279	Energy metabolism
MI1PI	0.0183282148963674	0.00297747332841505	Inositol phosphate metabolism
MCITL2	0.0182877962589438	-0.00376631968304366	Propanoate metabolism
EX_glyclt(e)	0.0182877962589438	-0.00376631968304366	Exchange/demand reaction
GLYCLTt2r	0.0182877962589438	-0.00376631968304366	Transport, extracellular
NFORGLUAH	0.0182317680029899	-0.008055771655556	Histidine metabolism
STS1	0.017609029785717	0.00375883130666657	Steroid metabolism
TRE6PP	0.0175918109170627	0.000773706360238102	Starch and sucrose metabolism
THD1	0.0175050326842793	-0.00740610594775317	NAD metabolism
THD2	0.0175050326842793	-0.00740610594775317	NAD metabolism
PTRCt2	0.0175050326842793	-0.00740610594775317	Transport, extracellular
ASPt2_3	0.0174647796789005	-0.0088239199060289	Transport, extracellular
SUCCt2_3	0.0174647796789005	-0.0088239199060289	Transport, extracellular
EX_isocapr(e)	0.017374223479415	0.0123708241084668	Exchange/demand reaction
ISOCAPRt2r	0.017374223479415	0.0123708241084668	Transport, extracellular
LEUO	0.017374223479415	0.0123708241084668	Valine, leucine, and isoleucine metabolism
HISabc	0.017350845280357	-0.00726123303518717	Transport, extracellular
5APTLPO	0.017270413625373	0.00373078652383223	Arginine and Proline Metabolism
ACGALt2r	0.0170938905596207	0.0047760897650208	Transport, extracellular
EX_acgal(e)	0.0170938905596207	0.0047760897650208	Exchange/demand reaction
DPCOAt	0.0169973937337938	0.00112080067860676	Transport, extracellular
EX_dpcoa(e)	0.0169973937337938	0.00112080067860676	Exchange/demand reaction
L_ARONR	0.0169973937337938	0.00112080067860676	Tyrosine metabolism
KDOS	0.0169973937337938	0.00112080067860676	Lipopolysaccharide biosynthesis
GLYCTO1	0.0168992845182749	-0.0018228303338719	Glyoxylate and dicarboxylate metabolism
CITRH	0.0168992845182749	-0.0018228303338719	Urea cycle
DM_q8h2[c]	0.0166756925304397	-0.0247836950974309	Exchange/demand reaction
MANAD_D	0.0161373667970275	-0.00405600732271429	Fructose and mannose metabolism
RMPA2	0.0156870980124645	0.00136935827168493	Pentose and glucuronate interconversions
CITRAMALS	0.0152179651969646	0.00659242771209563	Valine, leucine, and isoleucine metabolism
EX_isoval(e)	0.0151413010222246	0.00699283446986257	Exchange/demand reaction
ISOVALt2r	0.0151413010222246	0.00699283446986257	Transport, extracellular
SQLE	0.0149651406945456	-0.00475123606071507	Cholesterol metabolism
MANabc	0.0147028259708684	0.00760968617044987	Transport, extracellular
FCLPA	0.0140442575685841	-6.92800967886293e-05	Fructose and mannose metabolism
HDCAtr	0.0140442575685841	-6.92800967886293e-05	Transport, extracellular
EX_pac(e)	0.0140442575685841	-6.92800967886293e-05	Exchange/demand reaction
PACt2r	0.0140442575685841	-6.92800967886293e-05	Transport, extracellular
EX_indole(e)	0.0140442575685841	-6.92800967886293e-05	Exchange/demand reaction
INDOLEt2r	0.0140442575685841	-6.92800967886293e-05	Transport, extracellular
ECOAH1R	0.0140040045632053	-0.00148709405506436	Fatty acid synthesis
AROH	0.0140040045632053	-0.00148709405506436	Phenylalanine metabolism
HDCAt2	0.0138900701646618	7.5592815777378e-05	Transport, extracellular
MMSAD2	0.0138900701646618	7.5592815777378e-05	Valine, leucine, and isoleucine metabolism
APPLDH	0.0138900701646618	7.5592815777378e-05	Glycine, serine, alanine and threonine metabolism
sink_dmbzid	0.0138900701646618	7.5592815777378e-05	Exchange/demand reaction
TMDPP	0.0137936232712844	-0.0109576521681937	Pyrimidine catabolism
SBTDOX	0.0134351510543286	-0.00848854561358726	Butanoate metabolism
DM_GCALD	0.0134351510543286	-0.00848854561358726	Exchange/demand reaction
r0488	0.0134351510543286	-0.00848854561358726	Cholesterol metabolism
D_GLY3PRi	0.0134351510543286	-0.00848854561358726	Glycolysis/gluconeogenesis
PROt4r	0.0127696802264586	0.000311522381541391	Transport, extracellular
SULabc	0.0127696802264586	0.000311522381541391	Transport, extracellular
LCAR2	0.0126154928225363	0.000456395294107398	Pyruvate metabolism
LCARR	0.0126154928225363	0.000456395294107398	Pentose and glucuronate interconversions
12PPDSDH	0.0126154928225363	0.000456395294107398	Propanoate metabolism
BZDIOLDH	0.0125007654310378	-0.0359855127226642	Benzoate degradation
CHOLSH	0.0119184455428221	0.00263132544130999	Glycine, serine, alanine and threonine metabolism
NTRIR5	0.0119184455428221	0.00263132544130999	Energy metabolism
GLUabc	0.0118781925374433	0.00121351148303426	Transport, extracellular
DM_kdo2lipid4L(c)	0.0118417813680821	0.00303173219907693	Exchange/demand reaction
HYD2	0.0118015283627033	0.0016139182408012	Energy metabolism
HYD3	0.0118015283627033	0.0016139182408012	Energy metabolism
GLUABUTt7	0.0112489532807589	-0.00153252224095274	Transport, extracellular
NACUP	0.0112193736589888	-0.00209233862911101	Transport, extracellular
DAPDA	0.0112087002753801	-0.00295033619922847	Lysine metabolism
SHCHCS	0.0111037243704131	-0.0138529766566496	Ubiquinone and other terpenoid-quinone biosynthesis
AKGMAL	-0.0110012308191908	-0.024924796568787	Transport, extracellular
LYSt3r	0.0105529679388778	0.00300750380232902	Transport, extracellular
GFUCS	0.0105529679388778	0.00300750380232902	Fructose and mannose metabolism
CHLt2r	0.010539871099259	-0.00815280933477972	Transport, extracellular
FXXRDO	0.0104467825541326	-0.00518351318807087	Sulfur metabolism
SUCRt2	0.0102646812391628	0.0047078056578122	Transport, extracellular
EX_pullulan1200(e)	0.0101287289746004	0.00402938637799425	Exchange/demand reaction
PULLe	0.0101287289746004	0.00402938637799425	Starch and sucrose metabolism
G15LACH	0.0101287289746004	0.00402938637799425	Pentose phosphate pathway
ARABASE3e	0.0101287289746004	0.00402938637799425	Plant polysaccharide degradation
EX_arabttr(e)	0.0101287289746004	0.00402938637799425	Exchange/demand reaction
CELLBabc	0.0101287289746004	0.00402938637799425	Transport, extracellular
AMMQT7rev	0.00997437593863342	-0.00115171976262272	Ubiquinone and other terpenoid-quinone biosynthesis
DHNAOT7	0.00997437593863342	-0.00115171976262272	Ubiquinone and other terpenoid-quinone biosynthesis
DM_clpnai17(c)	0.00997437593863342	-0.00115171976262272	Exchange/demand reaction
DM_clpni17(c)	0.00997437593863342	-0.00115171976262272	Exchange/demand reaction
EX_mqn7(e)	0.00997437593863342	-0.00115171976262272	Exchange/demand reaction
GLCTR4r	0.00997437593863342	-0.00115171976262272	Lipopolysaccharide biosynthesis
IPDPUPT	0.00997437593863342	-0.00115171976262272	Terpenoid backbone biosynthesis
MK7te	0.00997437593863342	-0.00115171976262272	Transport, extracellular
INSt	0.00997437593863342	-0.00115171976262272	Transport, extracellular
G1PCT	0.00997437593863342	-0.00115171976262272	Starch and sucrose metabolism
CYSabc	0.00997437593863342	-0.00115171976262272	Transport, extracellular
sink_gthrd(c)	0.00997437593863342	-0.00115171976262272	Exchange/demand reaction
MELIBabc	0.00997437593863342	-0.00115171976262272	Transport, extracellular
3HLYTCL	0.00915135935859005	-0.00620931998560796	Tyrosine metabolism
5HLTDL	0.00915135935859005	-0.00620931998560796	Tryptophan metabolism
5HXKYNDCL	0.00915135935859005	-0.00620931998560796	Tryptophan metabolism
EX_tym(e)	0.00915135935859005	-0.00620931998560796	Exchange/demand reaction
HISDC	0.00915135935859005	-0.00620931998560796	Histidine metabolism
LTDCL	0.00915135935859005	-0.00620931998560796	Tryptophan metabolism
PHYCBOXL	0.00915135935859005	-0.00620931998560796	Phenylalanine metabolism
TYMt2r	0.00915135935859005	-0.00620931998560796	Transport, extracellular
TYRCBOX	0.00915135935859005	-0.00620931998560796	Tyrosine metabolism
L2A6OD2s	0.00915135935859005	-0.00620931998560796	Lysine metabolism
PRKIN	0.00915135935859005	-0.00620931998560796	Pentose and glucuronate interconversions
ACTNdiff	0.00915135935859005	-0.00620931998560796	Transport, extracellular
EX_actn_R(e)	0.00915135935859005	-0.00620931998560796	Exchange/demand reaction
DACTt3	0.00915135935859005	-0.00620931998560796	Transport, extracellular
EX_diact(e)	0.00915135935859005	-0.00620931998560796	Exchange/demand reaction
VALO	0.0091373903557029	0.00585856331648397	Valine, leucine, and isoleucine metabolism
CHOLK	0.00898956453178913	-0.0105566703454321	Glycerophospholipid metabolism
DXPRIi	0.00898956453178913	-0.0105566703454321	Terpenoid backbone biosynthesis
PYROX	0.00898956453178913	-0.0105566703454321	Pyruvate metabolism
C180SN	0.00898956453178913	-0.0105566703454321	Fatty acid synthesis
PREN	0.00872193642744414	0.000622654884658376	Terpenoid backbone biosynthesis
6PGALSZ	0.00789891984740076	-0.00443494533832687	Galactose metabolism
LACpts	0.00789891984740076	-0.00443494533832687	Transport, extracellular
DPMVDc	0.00774456681143379	-0.00961605147894383	Squalene and cholesterol synthesis
PMEVKc	0.00774456681143379	-0.00961605147894383	Squalene and cholesterol synthesis
HMGCOAS	0.00774456681143379	-0.00961605147894383	Squalene and cholesterol synthesis
H202D	0.00774456681143379	-0.00961605147894383	Miscellaneous
CHRPL	0.00707909598356375	-0.000815983483815184	Ubiquinone and other terpenoid-quinone biosynthesis
NCPTRCA	0.00707909598356375	-0.000815983483815184	Arginine and Proline Metabolism
OCDCAtr	0.00707909598356375	-0.000815983483815184	Transport, extracellular
TREH	0.00707909598356375	-0.000815983483815184	Starch and sucrose metabolism
HYD4	0.00707909598356375	-0.000815983483815184	Energy metabolism
EX_tsul(e)	0.00707909598356375	-0.000815983483815184	Exchange/demand reaction
PDX5PO	0.00707909598356375	-0.000815983483815184	Vitamin B6 metabolism
TSULabc	0.00707909598356375	-0.000815983483815184	Transport, extracellular
HEX10	0.00707909598356375	-0.000815983483815184	Aminosugar metabolism
DEXTRINabc	0.00696516158502032	0.000746703387026556	Transport, extracellular
EX_dextrin(e)	0.00696516158502032	0.000746703387026556	Exchange/demand reaction
EX_mantr(e)	0.00696516158502032	0.000746703387026556	Exchange/demand reaction
EX_stys(e)	0.00696516158502032	0.000746703387026556	Exchange/demand reaction
MANTRabc	0.00696516158502032	0.000746703387026556	Transport, extracellular
PFK(ppi)	0.00696516158502032	0.000746703387026556	Glycolysis/gluconeogenesis
STYSabc	0.00696516158502032	0.000746703387026556	Transport, extracellular
TREGLUDR2	0.00696516158502032	0.000746703387026556	Starch and sucrose metabolism
ICDHx	0.00696516158502032	0.000746703387026556	Citric acid cycle
KDOPP	0.00696516158502032	0.000746703387026556	Lipopolysaccharide biosynthesis
KDOPSr	0.00696516158502032	0.000746703387026556	Lipopolysaccharide biosynthesis
EX_hdca(e)	0.00696516158502032	0.000746703387026556	Exchange/demand reaction
TTDCAtr	0.00696516158502032	0.000746703387026556	Transport, extracellular
UPP3MT	0.00696516158502032	0.000746703387026556	Vitamin B12 metabolism
EACPR2	0.00696516158502032	0.000746703387026556	Biotin metabolism
NOPHMO	0.00696516158502032	0.000746703387026556	Ubiquinone and other terpenoid-quinone biosynthesis
PDX5PS	0.00696516158502032	0.000746703387026556	Vitamin B6 metabolism
PDX5PSYN	0.00696516158502032	0.000746703387026556	Vitamin B6 metabolism
PMACPME	0.00696516158502032	0.000746703387026556	Biotin metabolism
PRODTHLOX	0.00696516158502032	0.000746703387026556	Others
3HACPR1	0.00696516158502032	0.000746703387026556	Biotin metabolism
3HACPR2	0.00696516158502032	0.000746703387026556	Biotin metabolism
3OAACPR1	0.00696516158502032	0.000746703387026556	Biotin metabolism
3OAACPR2	0.00696516158502032	0.000746703387026556	Biotin metabolism
EACPR1	0.00696516158502032	0.000746703387026556	Biotin metabolism
GACPCD	0.00696516158502032	0.000746703387026556	Biotin metabolism
MALCOACD	0.00696516158502032	0.000746703387026556	Biotin metabolism
AMY2e	0.00696516158502032	0.000746703387026556	Starch and sucrose metabolism
EX_Tyr_ggn(e)	0.00696516158502032	0.000746703387026556	Exchange/demand reaction
EX_glygn2(e)	0.00696516158502032	0.000746703387026556	Exchange/demand reaction
EX_glygn4(e)	0.00696516158502032	0.000746703387026556	Exchange/demand reaction
EX_glygn5(e)	0.00696516158502032	0.000746703387026556	Exchange/demand reaction
GAMYe	0.00696516158502032	0.000746703387026556	Starch and sucrose metabolism
O16G1e	0.00696516158502032	0.000746703387026556	Starch and sucrose metabolism
MMCD	0.00696516158502032	0.000746703387026556	Valine, leucine, and isoleucine metabolism
PPAt2r	0.00696516158502032	0.000746703387026556	Transport, extracellular
RMNt2	0.00696516158502032	0.000746703387026556	Transport, extracellular
EX_isobut(e)	0.00696516158502032	0.000746703387026556	Exchange/demand reaction
ISOBUTt2r	0.00696516158502032	0.000746703387026556	Transport, extracellular
GLXCL	0.00692490857964151	-0.000671110571249177	Glyoxylate and dicarboxylate metabolism
GLYCLTDxr	0.00692490857964151	-0.000671110571249177	Glyoxylate and dicarboxylate metabolism
UDPGP	0.00692490857964151	-0.000671110571249177	Starch and sucrose metabolism
CMPSAS	0.00569058424289484	0.00112750586535658	Aminosugar metabolism
FAS140ACPrev	0.00569058424289484	0.00112750586535658	Fatty acid synthesis
XANt2r	0.00569058424289484	0.00112750586535658	Transport, extracellular
EX_gthrd(e)	0.00569058424289484	0.00112750586535658	Exchange/demand reaction
GTHRDt2	0.00569058424289484	0.00112750586535658	Transport, extracellular
URAt2r	0.00569058424289484	0.00112750586535658	Transport, extracellular
EX_raffin(e)	0.00569058424289484	0.00112750586535658	Exchange/demand reaction
RAFFabc	0.00569058424289484	0.00112750586535658	Transport, extracellular
EX_kesto(e)	0.00569058424289484	0.00112750586535658	Exchange/demand reaction
EX_kestopt(e)	0.00569058424289484	0.00112750586535658	Exchange/demand reaction
EX_kestottr(e)	0.00569058424289484	0.00112750586535658	Exchange/demand reaction
KESTOASEe	0.00569058424289484	0.00112750586535658	Plant polysaccharide degradation
KESTOPTASEe	0.00569058424289484	0.00112750586535658	Plant polysaccharide degradation
KESTOTTRASEe	0.00569058424289484	0.00112750586535658	Plant polysaccharide degradation
AMPN	0.00495328395780178	0.00188462205428344	Nucleotide interconversion
BTCOAACCOAT	0.00443814473170556	0.00290188051263767	Butanoate metabolism
ARSENBabc	0.00443814473170556	0.00290188051263767	Transport, extracellular
CTBTabc	0.00443814473170556	0.00290188051263767	Transport, extracellular
GBBTNabc	0.00443814473170556	0.00290188051263767	Transport, extracellular
ACGAM2E	0.00443814473170556	0.00290188051263767	Aminosugar metabolism
ORNCD	0.00443814473170556	0.00290188051263767	Arginine and Proline Metabolism
6PGALSZ2i	0.00443814473170556	0.00290188051263767	Galactose metabolism
TECA1S140	0.00443814473170556	0.00290188051263767	Cell wall biosynthesis
TECA1S160	0.00443814473170556	0.00290188051263767	Cell wall biosynthesis
TECA1SAI15	0.00443814473170556	0.00290188051263767	Cell wall biosynthesis
TECA1SI14	0.00443814473170556	0.00290188051263767	Cell wall biosynthesis
TECA1SI15	0.00443814473170556	0.00290188051263767	Cell wall biosynthesis
TECA1SI16	0.00443814473170556	0.00290188051263767	Cell wall biosynthesis
CBMK	0.00428379169573858	-0.0022792256279793	Arginine and Proline Metabolism
PNTOabc	0.00428379169573858	-0.0022792256279793	Transport, extracellular
2DMMQ8abc	0.00428379169573858	-0.0022792256279793	Transport, extracellular
AACPS6	0.00428379169573858	-0.0022792256279793	Fatty acid synthesis
ADEt2r	0.00428379169573858	-0.0022792256279793	Transport, extracellular
DAPabc	0.00428379169573858	-0.0022792256279793	Transport, extracellular
DGSNt2r	0.00428379169573858	-0.0022792256279793	Transport, extracellular
DHDPRyr	0.00428379169573858	-0.0022792256279793	Lysine metabolism
EX_2dmmq8(e)	0.00428379169573858	-0.0022792256279793	Exchange/demand reaction
EX_ade(e)	0.00428379169573858	-0.0022792256279793	Exchange/demand reaction
EX_mqn8(e)	0.00428379169573858	-0.0022792256279793	Exchange/demand reaction
EX_q8(e)	0.00428379169573858	-0.0022792256279793	Exchange/demand reaction
GUAt	0.00428379169573858	-0.0022792256279793	Transport, extracellular
MK8t	0.00428379169573858	-0.0022792256279793	Transport, extracellular
NADN	0.00428379169573858	-0.0022792256279793	NAD metabolism
NTPP7	0.00428379169573858	-0.0022792256279793	Nucleotide interconversion
Q8abc	0.00428379169573858	-0.0022792256279793	Transport, extracellular
ARGDA	0.00428379169573858	-0.0022792256279793	Arginine and Proline Metabolism
MTHFD2	0.00428379169573858	-0.0022792256279793	Folate metabolism
ORNt2r	0.00428379169573858	-0.0022792256279793	Transport, extracellular
RHC	0.00428379169573858	-0.0022792256279793	Methionine and cysteine metabolism
ACNAMabc	0.00428379169573858	-0.0022792256279793	Transport, extracellular
EX_acnam(e)	0.00428379169573858	-0.0022792256279793	Exchange/demand reaction
TECA3S140	0.00428379169573858	-0.0022792256279793	Cell wall biosynthesis
TECA3S160	0.00428379169573858	-0.0022792256279793	Cell wall biosynthesis
TECA3SAI15	0.00428379169573858	-0.0022792256279793	Cell wall biosynthesis
TECA3SI14	0.00428379169573858	-0.0022792256279793	Cell wall biosynthesis
TECA3SI15	0.00428379169573858	-0.0022792256279793	Cell wall biosynthesis
TECA3SI16	0.00428379169573858	-0.0022792256279793	Cell wall biosynthesis
HMGCOARxi	0.00428379169573858	-0.0022792256279793	Squalene and cholesterol synthesis
F6PE4PL	0.00428379169573858	-0.0022792256279793	Fructose and mannose metabolism
XU5PG3PL	0.00428379169573858	-0.0022792256279793	Pentose phosphate pathway
BTDD_RR	0.00346077511569521	-0.00733682585096454	Butanoate metabolism
FRDOr	0.00346077511569521	-0.00733682585096454	Energy metabolism
GTHP	0.00346077511569521	-0.00733682585096454	Glutathione metabolism
GTHS	0.00346077511569521	-0.00733682585096454	Glutathione metabolism
PPPGO3	0.00346077511569521	-0.00733682585096454	Vitamin B12 metabolism
SADH	0.00346077511569521	-0.00733682585096454	Arginine and Proline Metabolism
SDPDS	0.00346077511569521	-0.00733682585096454	Lysine metabolism
FE3t4	0.00346077511569521	-0.00733682585096454	Transport, extracellular
MLTP1	0.00346077511569521	-0.00733682585096454	Starch and sucrose metabolism
MLTP2	0.00346077511569521	-0.00733682585096454	Starch and sucrose metabolism
ACTD	0.00346077511569521	-0.00733682585096454	Butanoate metabolism
DM_2obut[c]	0.00277773640956661	0.00408918445906224	Exchange/demand reaction
GLFRDO	0.00178860008054352	-0.00173025074263804	Glyoxylate and dicarboxylate metabolism
GLYO	0.00178860008054352	-0.00173025074263804	Thiamine metabolism
GLYO1i	0.00178860008054352	-0.00173025074263804	Thiamine metabolism
HKYNH	0.00178860008054352	-0.00173025074263804	Tryptophan metabolism
MGCOAH	0.00178860008054352	-0.00173025074263804	Valine, leucine, and isoleucine metabolism
EAR100y	0.00178860008054352	-0.00173025074263804	Fatty acid synthesis
EAR10M11	0.00178860008054352	-0.00173025074263804	Fatty acid synthesis
EAR120y	0.00178860008054352	-0.00173025074263804	Fatty acid synthesis
EAR12M13	0.00178860008054352	-0.00173025074263804	Fatty acid synthesis
EAR14M15	0.00178860008054352	-0.00173025074263804	Fatty acid synthesis
EAR160y	0.00178860008054352	-0.00173025074263804	Fatty acid synthesis
EAR180y	0.00178860008054352	-0.00173025074263804	Fatty acid synthesis
EAR40y	0.00178860008054352	-0.00173025074263804	Fatty acid synthesis
EAR4M5	0.00178860008054352	-0.00173025074263804	Fatty acid synthesis
EAR60y	0.00178860008054352	-0.00173025074263804	Fatty acid synthesis
EAR6M7	0.00178860008054352	-0.00173025074263804	Fatty acid synthesis
EAR80y	0.00178860008054352	-0.00173025074263804	Fatty acid synthesis
EAR8M9	0.00178860008054352	-0.00173025074263804	Fatty acid synthesis
EX_inost(e)	0.00178860008054352	-0.00173025074263804	Exchange/demand reaction
INSTt2r	0.00178860008054352	-0.00173025074263804	Transport, extracellular
ACITL	0.00178860008054352	-0.00173025074263804	Citric acid cycle
TARCGLYL	0.00178860008054352	-0.00173025074263804	Others
3HBCOAOX	0.00178860008054352	-0.00173025074263804	Glyoxylate and dicarboxylate metabolism
PSP_D	0.00178860008054352	-0.00173025074263804	Glycine, serine, alanine and threonine metabolism
TRPO2	0.00178860008054352	-0.00173025074263804	Tryptophan metabolism
L_VALMOD	0.00178860008054352	-0.00173025074263804	Valine, leucine, and isoleucine metabolism
CYOR3	0.00178860008054352	-0.00173025074263804	Oxidative phosphorylation
CYTB_B3	0.00178860008054352	-0.00173025074263804	Energy metabolism
GLNt4	0.00178860008054352	-0.00173025074263804	Transport, extracellular
NOS1	0.00178860008054352	-0.00173025074263804	Arginine and Proline Metabolism
NWHARGOX	0.00178860008054352	-0.00173025074263804	Arginine and Proline Metabolism
EX_sbt_L(e)	0.00178860008054352	-0.00173025074263804	Exchange/demand reaction
SBT_Lt	0.00178860008054352	-0.00173025074263804	Transport, extracellular
SBTt6	0.00178860008054352	-0.00173025074263804	Transport, extracellular
PAOOX	0.00178860008054352	-0.00173025074263804	Arginine and Proline Metabolism
23DHMPO	0	0	Valine, leucine, and isoleucine metabolism
26DAPLLAT	0	0	Lysine metabolism
2AHBUTI	0	0	Valine, leucine, and isoleucine metabolism
2MBCOATA	0	0	Glycerophospholipid metabolism
3HAD10M12	0	0	Fatty acid synthesis
3HAD11M12	0	0	Fatty acid synthesis
3HAD12M14	0	0	Fatty acid synthesis
3HAD13M14	0	0	Fatty acid synthesis
3HAD14M16	0	0	Fatty acid synthesis
3HAD15M16	0	0	Fatty acid synthesis
3HAD4M6	0	0	Fatty acid synthesis
3HAD5M6	0	0	Fatty acid synthesis
3HAD6M8	0	0	Fatty acid synthesis
3HAD7M8	0	0	Fatty acid synthesis
3HAD8M10	0	0	Fatty acid synthesis
3HAD9M10	0	0	Fatty acid synthesis
3MOBS	0	0	Valine, leucine, and isoleucine metabolism
3OAR100	0	0	Fatty acid synthesis
3OAR10M11	0	0	Fatty acid synthesis
3OAR10M12	0	0	Fatty acid synthesis
3OAR11M12	0	0	Fatty acid synthesis
3OAR120	0	0	Fatty acid synthesis
3OAR12M13	0	0	Fatty acid synthesis
3OAR12M14	0	0	Fatty acid synthesis
3OAR13M14	0	0	Fatty acid synthesis
3OAR140	0	0	Fatty acid synthesis
3OAR14M15	0	0	Fatty acid synthesis
3OAR14M16	0	0	Fatty acid synthesis
3OAR15M16	0	0	Fatty acid synthesis
3OAR160	0	0	Fatty acid synthesis
3OAR180	0	0	Fatty acid synthesis
3OAR40	0	0	Fatty acid synthesis
3OAR4M5	0	0	Fatty acid synthesis
3OAR4M6	0	0	Fatty acid synthesis
3OAR5M6	0	0	Fatty acid synthesis
3OAR60	0	0	Fatty acid synthesis
3OAR6M7	0	0	Fatty acid synthesis
3OAR6M8	0	0	Fatty acid synthesis
3OAR7M8	0	0	Fatty acid synthesis
3OAR80	0	0	Fatty acid synthesis
3OAR8M10	0	0	Fatty acid synthesis
3OAR8M9	0	0	Fatty acid synthesis
3OAR9M10	0	0	Fatty acid synthesis
3OAS100	0	0	Fatty acid synthesis
3OAS10M11	0	0	Fatty acid synthesis
3OAS10M12	0	0	Fatty acid synthesis
3OAS11M12	0	0	Fatty acid synthesis
3OAS120	0	0	Fatty acid synthesis
3OAS12M13	0	0	Fatty acid synthesis
3OAS12M14	0	0	Fatty acid synthesis
3OAS13M14	0	0	Fatty acid synthesis
3OAS140	0	0	Fatty acid synthesis
3OAS160	0	0	Fatty acid synthesis
3OAS180	0	0	Fatty acid synthesis
3OAS2M3	0	0	Fatty acid synthesis
3OAS3M4	0	0	Fatty acid synthesis
3OAS4M3O6	0	0	Fatty acid synthesis
3OAS4M5	0	0	Fatty acid synthesis
3OAS4M6	0	0	Fatty acid synthesis
3OAS5M6	0	0	Fatty acid synthesis
3OAS60	0	0	Fatty acid synthesis
3OAS6M7	0	0	Fatty acid synthesis
3OAS6M8	0	0	Fatty acid synthesis
3OAS7M8	0	0	Fatty acid synthesis
3OAS80	0	0	Fatty acid synthesis
3OAS8M10	0	0	Fatty acid synthesis
3OAS8M9	0	0	Fatty acid synthesis
3OAS9M10	0	0	Fatty acid synthesis
4HTHRS	0	0	Vitamin B6 metabolism
4NTPPH2	0	0	Aminobenzoate degradation
5AIZCDC	0	0	Purine catabolism
5MTHCYST	0	0	Methionine and cysteine metabolism
6P3HXI	0	0	Methane metabolism
AACGLYDH	0	0	Pyruvate metabolism
AACOAT	0	0	Propanoate metabolism
AACPS7	0	0	Fatty acid synthesis
ABTOXy	0	0	Pentose and glucuronate interconversions
ABUTD	0	0	beta-Alanine metabolism
ABUTR	0	0	beta-Alanine metabolism
ACALD	0	0	Pyruvate metabolism
ACALDt	0	0	Transport, extracellular
ACBIPGT	0	0	Vitamin B12 metabolism
ACCOACL	0	0	Pyruvate metabolism
ACGAMT	0	0	Cell wall biosynthesis
ACHBPL	0	0	Valine, leucine, and isoleucine metabolism
ACKr	0	0	Pyruvate metabolism
ACLS_a	0	0	Valine, leucine, and isoleucine metabolism
ACLS_b	0	0	Valine, leucine, and isoleucine metabolism
ACNAMS	0	0	Aminosugar metabolism
ACOAAGPAT140	0	0	Glycerophospholipid metabolism
ACOAAGPAT160	0	0	Glycerophospholipid metabolism
ACOAAGPAT180	0	0	Glycerophospholipid metabolism
ACOAAGPATAI15	0	0	Glycerophospholipid metabolism
ACOAAGPATAI17	0	0	Glycerophospholipid metabolism
ACOAAGPATI14	0	0	Glycerophospholipid metabolism
ACOAAGPATI15	0	0	Glycerophospholipid metabolism
ACOAAGPATI16	0	0	Glycerophospholipid metabolism
ACOAAGPATI17	0	0	Glycerophospholipid metabolism
ACOATA	0	0	Fatty acid oxidation
ACPS1	0	0	CoA synthesis
ACtr	0	0	Transport, extracellular
ADK1	0	0	Nucleotide interconversion
ADK10	0	0	Nucleotide interconversion
ADK11	0	0	Nucleotide interconversion
ADK2	0	0	Nucleotide interconversion
ADK3	0	0	Nucleotide interconversion
ADK5	0	0	Nucleotide interconversion
ADK7	0	0	Nucleotide interconversion
ADK8	0	0	Nucleotide interconversion
ADK9	0	0	Nucleotide interconversion
ADNCYC	0	0	Nucleotide interconversion
ADNUC	0	0	Purine catabolism
ADOCBIK2	0	0	Vitamin B12 metabolism
ADOCBLS	0	0	Vitamin B12 metabolism
ADOCBLabc	0	0	Transport, extracellular
ADPT	0	0	Nucleotide salvage pathway
ADSL1r	0	0	Purine synthesis
ADSL2r	0	0	Purine synthesis
ADSS	0	0	Nucleotide interconversion
AGDC	0	0	Aminosugar metabolism
AGMD	0	0	Arginine and Proline Metabolism
AGPAT120	0	0	Glycerophospholipid metabolism
AGPAT140	0	0	Glycerophospholipid metabolism
AGPAT141	0	0	Glycerophospholipid metabolism
AGPAT160	0	0	Glycerophospholipid metabolism
AGPAT161	0	0	Glycerophospholipid metabolism
AGPAT180	0	0	Glycerophospholipid metabolism
AGPAT181	0	0	Glycerophospholipid metabolism
AHCYSNS_r	0	0	Methionine and cysteine metabolism
AHEXASE3	0	0	Aminosugar metabolism
AHSERL2	0	0	Methionine and cysteine metabolism
AHSERL3	0	0	Methionine and cysteine metabolism
AICART	0	0	Purine synthesis
AIHDUDPMG	0	0	Glycerophospholipid metabolism
AIHDUPDG	0	0	Glycerophospholipid metabolism
AIHPDCOATA	0	0	Glycerophospholipid metabolism
AIPDCOATA	0	0	Glycerophospholipid metabolism
AIRC4	0	0	Purine synthesis
AKP1	0	0	Folate metabolism
ALAALA	0	0	Alanine and aspartate metabolism
ALAASP1c	0	0	Peptide metabolism
ALAASPabc	0	0	Transport, extracellular
ALACI	0	0	Valine, leucine, and isoleucine metabolism
ALAGLN1c	0	0	Peptide metabolism
ALAGLNabc	0	0	Transport, extracellular
ALAGLU1c	0	0	Peptide metabolism
ALAGLUabc	0	0	Transport, extracellular
ALAGLY1c	0	0	Peptide metabolism
ALAGLYabc	0	0	Transport, extracellular
ALAHIS1c	0	0	Peptide metabolism
ALAHISabc	0	0	Transport, extracellular
ALALEU1c	0	0	Peptide metabolism
ALALEUabc	0	0	Transport, extracellular
ALAPGPL	0	0	Cell wall biosynthesis
ALAR	0	0	Alanine and aspartate metabolism
ALATHR1c	0	0	Peptide metabolism
ALATHRabc	0	0	Transport, extracellular
ALAt2r	0	0	Transport, extracellular
ALCD19	0	0	Pyruvate metabolism
ALCD2x	0	0	Glycolysis/gluconeogenesis
ALCD4	0	0	Pyruvate metabolism
ALDD2x	0	0	Glycolysis/gluconeogenesis
ALKP	0	0	Glycerophospholipid metabolism
AMALT1	0	0	Starch and sucrose metabolism
AMALT2	0	0	Starch and sucrose metabolism
AMALT3	0	0	Starch and sucrose metabolism
AMALT4	0	0	Starch and sucrose metabolism
AMANAPEr	0	0	Aminosugar metabolism
AMMQT8r	0	0	Ubiquinone and other terpenoid-quinone biosynthesis
AMPTASECG	0	0	Glutathione metabolism
AMPTASEGC	0	0	Peptide metabolism
AOBUTDs	0	0	Glycine, serine, alanine and threonine metabolism
ARAI	0	0	Pentose and glucuronate interconversions
ARBabc	0	0	Transport, extracellular
ARGDC	0	0	Arginine and Proline Metabolism
ARGt2	0	0	Transport, extracellular
ARSENBt2	0	0	Transport, extracellular
ASAD	0	0	Glycine, serine, alanine and threonine metabolism
ASNS1	0	0	Alanine and aspartate metabolism
ASNS2	0	0	Alanine and aspartate metabolism
ASNt2r	0	0	Transport, extracellular
ASO3t	0	0	Transport, extracellular
ASO4t	0	0	Transport, extracellular
ASPCT	0	0	Pyrimidine synthesis
ASPKi	0	0	Glycine, serine, alanine and threonine metabolism
ASPO1	0	0	NAD metabolism
ASPO5	0	0	NAD metabolism
ASPO6	0	0	NAD metabolism
ASPO7	0	0	NAD metabolism
ASPT	0	0	Alanine and aspartate metabolism
ASPTA	0	0	Alanine and aspartate metabolism
ASPt2r	0	0	Transport, extracellular
ATPPRT	0	0	Histidine metabolism
ATPS4	0	0	Energy metabolism
BGLA	0	0	Starch and sucrose metabolism
BGLAr	0	0	Starch and sucrose metabolism
BPNT	0	0	Nucleotide interconversion
BTNCLi	0	0	Biotin metabolism
BTNabc	0	0	Transport, extracellular
CAt4i	0	0	Transport, extracellular
CBIAT	0	0	Vitamin B12 metabolism
CBL1abc	0	0	Transport, extracellular
CBL2abc	0	0	Transport, extracellular
CBPS	0	0	Pyrimidine synthesis
CD2abc1	0	0	Transport, extracellular
CDPGLYCGPT	0	0	Cell wall biosynthesis
CDPMEK	0	0	Terpenoid backbone biosynthesis
CGLYabc	0	0	Transport, extracellular
CHORM	0	0	Phenylalanine metabolism
CHORS	0	0	Phenylalanine metabolism
CLPNS140	0	0	Glycerophospholipid metabolism
CLPNS160	0	0	Glycerophospholipid metabolism
CLPNS180	0	0	Glycerophospholipid metabolism
CLPNSAI15	0	0	Glycerophospholipid metabolism
CLPNSAI17	0	0	Glycerophospholipid metabolism
CLPNSI14	0	0	Glycerophospholipid metabolism
CLPNSI15	0	0	Glycerophospholipid metabolism
CLPNSI16	0	0	Glycerophospholipid metabolism
CLPNSI17	0	0	Glycerophospholipid metabolism
CO2t	0	0	Transport, extracellular
COBALTt5	0	0	Transport, extracellular
CPPPGO	0	0	Heme synthesis
CTPS1	0	0	Nucleotide interconversion
CTPS2	0	0	Pyrimidine synthesis
CYSDS	0	0	Methionine and cysteine metabolism
CYSS	0	0	Methionine and cysteine metabolism
CYSS3r	0	0	Methionine and cysteine metabolism
CYSTL	0	0	Methionine and cysteine metabolism
CYSt2r	0	0	Transport, extracellular
CYTD	0	0	Pyrimidine catabolism
CYTDK1	0	0	Nucleotide interconversion
CYTDK2	0	0	Nucleotide interconversion
CYTDK3	0	0	Nucleotide interconversion
CYTDK4	0	0	Nucleotide interconversion
CYTK1	0	0	Nucleotide interconversion
CYTK2	0	0	Nucleotide interconversion
Cuabc	0	0	Transport, extracellular
Cut1	0	0	Transport, extracellular
DAPDC	0	0	Lysine metabolism
DAPE	0	0	Lysine metabolism
DAPMDH	0	0	Folate metabolism
DASYN120	0	0	Glycerophospholipid metabolism
DASYN140	0	0	Glycerophospholipid metabolism
DASYN141	0	0	Glycerophospholipid metabolism
DASYN160	0	0	Glycerophospholipid metabolism
DASYN161	0	0	Glycerophospholipid metabolism
DASYN180	0	0	Glycerophospholipid metabolism
DASYN181	0	0	Glycerophospholipid metabolism
DASYNAI15	0	0	Glycerophospholipid metabolism
DASYNAI17	0	0	Glycerophospholipid metabolism
DASYNI14	0	0	Glycerophospholipid metabolism
DASYNI15	0	0	Glycerophospholipid metabolism
DASYNI16	0	0	Glycerophospholipid metabolism
DASYNI17	0	0	Glycerophospholipid metabolism
DCMPDA	0	0	Pyrimidine catabolism
DCYTD	0	0	Pyrimidine catabolism
DDGLK	0	0	Pentose and glucuronate interconversions
DDPA	0	0	Phenylalanine metabolism
DDPGA	0	0	Arginine and Proline Metabolism
DEXTRINASE	0	0	Starch and sucrose metabolism
DGK1	0	0	Nucleotide interconversion
DHAD1	0	0	Valine, leucine, and isoleucine metabolism
DHAD2	0	0	Valine, leucine, and isoleucine metabolism
DHAK	0	0	Glycerophospholipid metabolism
DHAPT	0	0	Pyruvate metabolism
DHDPRy	0	0	Lysine metabolism
DHDPS	0	0	Lysine metabolism
DHFOR2	0	0	Folate metabolism
DHFR	0	0	Folate metabolism
DHNAOT4	0	0	Ubiquinone and other terpenoid-quinone biosynthesis
DHORD2	0	0	Pyrimidine synthesis
DHORD5	0	0	Pyrimidine synthesis
DHORDfum	0	0	Pyrimidine synthesis
DHORDi	0	0	Pyrimidine synthesis
DHORTS	0	0	Pyrimidine synthesis
DHQS	0	0	Phenylalanine metabolism
DHQTi	0	0	Phenylalanine metabolism
DMATT	0	0	Cholesterol metabolism
DMPPS	0	0	Terpenoid backbone biosynthesis
DMPPS2r	0	0	Terpenoid backbone biosynthesis
DMQMT	0	0	Ubiquinone and other terpenoid-quinone biosynthesis
DM_atp_c_	0	0	Exchange/demand reaction
DM_clpn180(c)	0	0	Exchange/demand reaction
DM_dhptd(c)	0	0	Exchange/demand reaction
DPCOAK	0	0	CoA synthesis
DPRr	0	0	CoA synthesis
DRBK	0	0	Pentose phosphate pathway
DRIBabc	0	0	Transport, extracellular
DRPAr	0	0	Pentose phosphate pathway
DTMPK	0	0	Nucleotide interconversion
DURIK1	0	0	Nucleotide interconversion
DURIPP	0	0	Nucleotide interconversion
DUTPDP	0	0	Pyrimidine catabolism
DXPRIr	0	0	Terpenoid backbone biosynthesis
DXPS	0	0	Terpenoid backbone biosynthesis
D_LACt2	0	0	Transport, extracellular
E4PD	0	0	Vitamin B6 metabolism
EAR10M12	0	0	Fatty acid synthesis
EAR11M12	0	0	Fatty acid synthesis
EAR12M14	0	0	Fatty acid synthesis
EAR13M14	0	0	Fatty acid synthesis
EAR14M16	0	0	Fatty acid synthesis
EAR15M16	0	0	Fatty acid synthesis
EAR4M6	0	0	Fatty acid synthesis
EAR5M6	0	0	Fatty acid synthesis
EAR6M8x	0	0	Fatty acid synthesis
EAR7M8	0	0	Fatty acid synthesis
EAR8M10	0	0	Fatty acid synthesis
EAR9M10	0	0	Fatty acid synthesis
EDA_R	0	0	Pentose phosphate pathway
EHGLAT	0	0	Arginine and Proline Metabolism
ENO	0	0	Glycolysis/gluconeogenesis
ETOHt	0	0	Transport, extracellular
EX_4abut(e)	0	0	Exchange/demand reaction
EX_ac(e)	0	0	Exchange/demand reaction
EX_acald(e)	0	0	Exchange/demand reaction
EX_adpcbl(e)	0	0	Exchange/demand reaction
EX_ala_L(e)	0	0	Exchange/demand reaction
EX_alaasp(e)	0	0	Exchange/demand reaction
EX_alagln(e)	0	0	Exchange/demand reaction
EX_alaglu(e)	0	0	Exchange/demand reaction
EX_alagly(e)	0	0	Exchange/demand reaction
EX_alahis(e)	0	0	Exchange/demand reaction
EX_alaleu(e)	0	0	Exchange/demand reaction
EX_alathr(e)	0	0	Exchange/demand reaction
EX_arab_L(e)	0	0	Exchange/demand reaction
EX_arg_L(e)	0	0	Exchange/demand reaction
EX_arsenb(e)	0	0	Exchange/demand reaction
EX_asn_L(e)	0	0	Exchange/demand reaction
EX_aso3(e)	0	0	Exchange/demand reaction
EX_aso4(e)	0	0	Exchange/demand reaction
EX_asp_L(e)	0	0	Exchange/demand reaction
EX_btn(e)	0	0	Exchange/demand reaction
EX_ca2(e)	0	0	Exchange/demand reaction
EX_cbl1(e)	0	0	Exchange/demand reaction
EX_cbl2(e)	0	0	Exchange/demand reaction
EX_cd2(e)	0	0	Exchange/demand reaction
EX_cgly(e)	0	0	Exchange/demand reaction
EX_cit(e)	0	0	Exchange/demand reaction
EX_cl(e)	0	0	Exchange/demand reaction
EX_co2(e)	0	0	Exchange/demand reaction
EX_cobalt2(e)	0	0	Exchange/demand reaction
EX_cu2(e)	0	0	Exchange/demand reaction
EX_cys_L(e)	0	0	Exchange/demand reaction
EX_drib(e)	0	0	Exchange/demand reaction
EX_etoh(e)	0	0	Exchange/demand reaction
EX_fe2(e)	0	0	Exchange/demand reaction
EX_fe3(e)	0	0	Exchange/demand reaction
EX_fol(e)	0	0	Exchange/demand reaction
EX_for(e)	0	0	Exchange/demand reaction
EX_gal(e)	0	0	Exchange/demand reaction
EX_glc(e)	0	0	Exchange/demand reaction
EX_gln_L(e)	0	0	Exchange/demand reaction
EX_glu_L(e)	0	0	Exchange/demand reaction
EX_gly(e)	0	0	Exchange/demand reaction
EX_glyasn(e)	0	0	Exchange/demand reaction
EX_glyasp(e)	0	0	Exchange/demand reaction
EX_glyb(e)	0	0	Exchange/demand reaction
EX_glyc3p(e)	0	0	Exchange/demand reaction
EX_glycys(e)	0	0	Exchange/demand reaction
EX_glygln(e)	0	0	Exchange/demand reaction
EX_glyglu(e)	0	0	Exchange/demand reaction
EX_glyleu(e)	0	0	Exchange/demand reaction
EX_glymet(e)	0	0	Exchange/demand reaction
EX_glyphe(e)	0	0	Exchange/demand reaction
EX_glypro(e)	0	0	Exchange/demand reaction
EX_glytyr(e)	0	0	Exchange/demand reaction
EX_h(e)	0	0	Exchange/demand reaction
EX_h2o(e)	0	0	Exchange/demand reaction
EX_hg2(e)	0	0	Exchange/demand reaction
EX_his_L(e)	0	0	Exchange/demand reaction
EX_hxan(e)	0	0	Exchange/demand reaction
EX_ile_L(e)	0	0	Exchange/demand reaction
EX_k(e)	0	0	Exchange/demand reaction
EX_lac_D(e)	0	0	Exchange/demand reaction
EX_lac_L(e)	0	0	Exchange/demand reaction
EX_lcts(e)	0	0	Exchange/demand reaction
EX_leu_L(e)	0	0	Exchange/demand reaction
EX_lys_L(e)	0	0	Exchange/demand reaction
EX_malt(e)	0	0	Exchange/demand reaction
EX_malthx(e)	0	0	Exchange/demand reaction
EX_malttr(e)	0	0	Exchange/demand reaction
EX_met_D(e)	0	0	Exchange/demand reaction
EX_met_L(e)	0	0	Exchange/demand reaction
EX_metala(e)	0	0	Exchange/demand reaction
EX_metsox_R_L(e)	0	0	Exchange/demand reaction
EX_metsox_S_L(e)	0	0	Exchange/demand reaction
EX_mg2(e)	0	0	Exchange/demand reaction
EX_mn2(e)	0	0	Exchange/demand reaction
EX_na1(e)	0	0	Exchange/demand reaction
EX_nac(e)	0	0	Exchange/demand reaction
EX_nh4(e)	0	0	Exchange/demand reaction
EX_o2(e)	0	0	Exchange/demand reaction
EX_ocdca(e)	0	0	Exchange/demand reaction
EX_orn(e)	0	0	Exchange/demand reaction
EX_pb(e)	0	0	Exchange/demand reaction
EX_phe_L(e)	0	0	Exchange/demand reaction
EX_pheme(e)	0	0	Exchange/demand reaction
EX_pi(e)	0	0	Exchange/demand reaction
EX_pnto_R(e)	0	0	Exchange/demand reaction
EX_pro_L(e)	0	0	Exchange/demand reaction
EX_pydx(e)	0	0	Exchange/demand reaction
EX_rib_D(e)	0	0	Exchange/demand reaction
EX_ribflv(e)	0	0	Exchange/demand reaction
EX_ser_L(e)	0	0	Exchange/demand reaction
EX_sheme(e)	0	0	Exchange/demand reaction
EX_so4(e)	0	0	Exchange/demand reaction
EX_spmd(e)	0	0	Exchange/demand reaction
EX_succ(e)	0	0	Exchange/demand reaction
EX_sucr(e)	0	0	Exchange/demand reaction
EX_taur(e)	0	0	Exchange/demand reaction
EX_thm(e)	0	0	Exchange/demand reaction
EX_thr_L(e)	0	0	Exchange/demand reaction
EX_thymd(e)	0	0	Exchange/demand reaction
EX_tre(e)	0	0	Exchange/demand reaction
EX_trp_L(e)	0	0	Exchange/demand reaction
EX_tyr_L(e)	0	0	Exchange/demand reaction
EX_val_L(e)	0	0	Exchange/demand reaction
EX_xyl_D(e)	0	0	Exchange/demand reaction
EX_zn2(e)	0	0	Exchange/demand reaction
FACOAL140	0	0	Fatty acid oxidation
FACOAL160	0	0	Fatty acid oxidation
FACOAL161	0	0	Fatty acid oxidation
FACOAL180	0	0	Fatty acid oxidation
FACOAL181	0	0	Fatty acid oxidation
FACOALAI15	0	0	Fatty acid oxidation
FACOALAI17	0	0	Fatty acid oxidation
FACOALI14	0	0	Fatty acid oxidation
FACOALI15	0	0	Fatty acid oxidation
FACOALI16	0	0	Fatty acid oxidation
FACOALI17	0	0	Fatty acid oxidation
FBA	0	0	Glycolysis/gluconeogenesis
FBA2	0	0	Fructose and mannose metabolism
FBA3	0	0	Pentose phosphate pathway
FCI	0	0	Fructose and mannose metabolism
FCLK	0	0	Fructose and mannose metabolism
FE2abc	0	0	Transport, extracellular
FE3abc	0	0	Transport, extracellular
FEDCabc	0	0	Transport, extracellular
FERO	0	0	Vitamin B2 metabolism
FFSD	0	0	Starch and sucrose metabolism
FMNAT	0	0	Vitamin B2 metabolism
FOLt	0	0	Transport, extracellular
FORTHFC	0	0	Folate metabolism
FORt2r	0	0	Transport, extracellular
FRD2	0	0	Citric acid cycle
FRD3	0	0	Citric acid cycle
FRD7	0	0	Citric acid cycle
FRTT	0	0	Cholesterol metabolism
FT	0	0	Cholesterol metabolism
FTHFCL	0	0	Folate metabolism
FTHFL	0	0	Folate metabolism
FUM	0	0	Citric acid cycle
G1PACT	0	0	Cell wall biosynthesis
G1PTT	0	0	Nucleotide sugar metabolism
G3PAT120	0	0	Glycerophospholipid metabolism
G3PAT140	0	0	Glycerophospholipid metabolism
G3PAT141	0	0	Glycerophospholipid metabolism
G3PAT160	0	0	Glycerophospholipid metabolism
G3PAT161	0	0	Glycerophospholipid metabolism
G3PAT180	0	0	Glycerophospholipid metabolism
G3PAT181	0	0	Glycerophospholipid metabolism
G3PATAI15	0	0	Glycerophospholipid metabolism
G3PATAI17	0	0	Glycerophospholipid metabolism
G3PATI14	0	0	Glycerophospholipid metabolism
G3PATI15	0	0	Glycerophospholipid metabolism
G3PATI16	0	0	Glycerophospholipid metabolism
G3PATI17	0	0	Glycerophospholipid metabolism
G3PCT	0	0	Glycerophospholipid metabolism
G3PD1	0	0	Glycerophospholipid metabolism
G3PD2	0	0	Glycerophospholipid metabolism
G5SADs	0	0	Urea cycle
G5SDr	0	0	Arginine and Proline Metabolism
G6PDA	0	0	Aminosugar metabolism
G6PI	0	0	Glycolysis/gluconeogenesis
G6PI3	0	0	Glycolysis/gluconeogenesis
GALK	0	0	Galactose metabolism
GALM1r	0	0	Glycolysis/gluconeogenesis
GALS3	0	0	Plant polysaccharide degradation
GALT	0	0	Galactose metabolism
GALabc	0	0	Transport, extracellular
GAPD	0	0	Glycolysis/gluconeogenesis
GAPD_NADP	0	0	Glycolysis/gluconeogenesis
GARFTi	0	0	Purine synthesis
GF6PTA	0	0	Aminosugar metabolism
GGTA	0	0	Glutathione metabolism
GGTT	0	0	Terpenoid backbone biosynthesis
GHMT2r	0	0	Glycine, serine, alanine and threonine metabolism
GK1	0	0	Nucleotide interconversion
GK2	0	0	Nucleotide interconversion
GLCP3	0	0	Starch and sucrose metabolism
GLCS3	0	0	Starch and sucrose metabolism
GLCabc	0	0	Transport, extracellular
GLGC	0	0	Glycolysis/gluconeogenesis
GLNS	0	0	Glutamate metabolism
GLNt2r	0	0	Transport, extracellular
GLU5K	0	0	Arginine and Proline Metabolism
GLUDC	0	0	Glutamate metabolism
GLUDy	0	0	Glutamate metabolism
GLUOX	0	0	Glutamate metabolism
GLUPRT	0	0	Purine synthesis
GLUR	0	0	Glutamate metabolism
GLUSy	0	0	Glutamate metabolism
GLUTRS	0	0	tRNA Charging
GLXO1	0	0	Glyoxylate and dicarboxylate metabolism
GLYASN1c	0	0	Peptide metabolism
GLYASNabc	0	0	Transport, extracellular
GLYASP1c	0	0	Peptide metabolism
GLYASPabc	0	0	Transport, extracellular
GLYBabc	0	0	Transport, extracellular
GLYBt2r	0	0	Transport, extracellular
GLYC3Pabc	0	0	Transport, extracellular
GLYCDx	0	0	Glycerophospholipid metabolism
GLYCYSabc	0	0	Transport, extracellular
GLYGLN1c	0	0	Peptide metabolism
GLYGLNabc	0	0	Transport, extracellular
GLYGLU1c	0	0	Peptide metabolism
GLYGLUabc	0	0	Transport, extracellular
GLYK	0	0	Glycerophospholipid metabolism
GLYLEUHYDROc	0	0	Peptide metabolism
GLYLEUPEPT1tc	0	0	Transport, extracellular
GLYMET1c	0	0	Peptide metabolism
GLYMETabc	0	0	Transport, extracellular
GLYOX	0	0	Pyruvate metabolism
GLYPHEHYc	0	0	Peptide metabolism
GLYPHEabc	0	0	Transport, extracellular
GLYPROPRO1c	0	0	Peptide metabolism
GLYPROabc	0	0	Transport, extracellular
GLYTYR1c	0	0	Peptide metabolism
GLYTYRabc	0	0	Transport, extracellular
GLYt2r	0	0	Transport, extracellular
GLYt4r	0	0	Transport, extracellular
GMPS2	0	0	Nucleotide interconversion
GNNUC	0	0	Nucleotide interconversion
GPDDA1	0	0	Glycerophospholipid metabolism
GPDDA2	0	0	Glycerophospholipid metabolism
GPDDA4	0	0	Glycerophospholipid metabolism
GRTT	0	0	Cholesterol metabolism
GTPDPK	0	0	Vitamin B2 metabolism
GUAPRT	0	0	Nucleotide salvage pathway
H2CO3D	0	0	Miscellaneous
H2Ot	0	0	Transport, extracellular
HACD1	0	0	Fatty acid synthesis
HACD2	0	0	Fatty acid synthesis
HACD3	0	0	Fatty acid synthesis
HACD4	0	0	Fatty acid synthesis
HACD5	0	0	Fatty acid synthesis
HACD6	0	0	Fatty acid synthesis
HACD7	0	0	Fatty acid synthesis
HACD9	0	0	Fatty acid synthesis
HADPCOADH3	0	0	Fatty acid synthesis
HBZOPT	0	0	Ubiquinone and other terpenoid-quinone biosynthesis
HDG3PACT	0	0	Cell wall biosynthesis
HEMEti	0	0	Transport, extracellular
HETT	0	0	Terpenoid backbone biosynthesis
HETZK	0	0	Thiamine metabolism
HEX1	0	0	Glycolysis/gluconeogenesis
HEX7	0	0	Fructose and mannose metabolism
HEXTT	0	0	Terpenoid backbone biosynthesis
HEXb	0	0	Glycolysis/gluconeogenesis
HG2abc	0	0	Transport, extracellular
HIBD	0	0	Valine, leucine, and isoleucine metabolism
HISTD	0	0	Histidine metabolism
HISTDOX	0	0	Histidine metabolism
HISTLOX	0	0	Histidine metabolism
HISTP	0	0	Histidine metabolism
HISt2r	0	0	Transport, extracellular
HMPK1	0	0	Thiamine metabolism
HSDx	0	0	Glycine, serine, alanine and threonine metabolism
HSDy	0	0	Glycine, serine, alanine and threonine metabolism
HSK	0	0	Glycine, serine, alanine and threonine metabolism
HSST	0	0	Methionine and cysteine metabolism
HSTPTr	0	0	Histidine metabolism
HXPRT	0	0	Nucleotide salvage pathway
HYXNt	0	0	Transport, extracellular
IBCOATA	0	0	Glycerophospholipid metabolism
ICDHy	0	0	Citric acid cycle
IG3PS	0	0	Histidine metabolism
IGPDH	0	0	Histidine metabolism
IHDCOATA	0	0	Glycerophospholipid metabolism
IHDUDPG	0	0	Cell wall biosynthesis
IHDUDPMG	0	0	Cell wall biosynthesis
IHPDCOATA	0	0	Glycerophospholipid metabolism
ILETA	0	0	Valine, leucine, and isoleucine metabolism
ILEabc	0	0	Transport, extracellular
ILEt2r	0	0	Transport, extracellular
IMACTD	0	0	Histidine metabolism
IMPC	0	0	Purine synthesis
IMPD	0	0	Nucleotide interconversion
INSH	0	0	Nucleotide interconversion
IPDCOATA	0	0	Glycerophospholipid metabolism
IPDPS	0	0	Terpenoid backbone biosynthesis
IPDPS2	0	0	Terpenoid backbone biosynthesis
IPMDr	0	0	Valine, leucine, and isoleucine metabolism
IPPMIa	0	0	Valine, leucine, and isoleucine metabolism
IPPMIb	0	0	Valine, leucine, and isoleucine metabolism
ISOMALT	0	0	Starch and sucrose metabolism
ITDCOATA	0	0	Glycerophospholipid metabolism
IVCOATA	0	0	Glycerophospholipid metabolism
KARA1	0	0	Valine, leucine, and isoleucine metabolism
KARA2	0	0	Valine, leucine, and isoleucine metabolism
KARA3	0	0	Valine, leucine, and isoleucine metabolism
KAS14	0	0	Fatty acid synthesis
KAS_HP	0	0	Fatty acid synthesis
Kt3r	0	0	Transport, extracellular
L2A6ODs	0	0	Lysine metabolism
LACZ	0	0	Galactose metabolism
LARGNAT	0	0	Phenylalanine metabolism
LCADi	0	0	Pyruvate metabolism
LCARS	0	0	Glyoxylate and dicarboxylate metabolism
LCTSabc	0	0	Transport, extracellular
LDH_D	0	0	Pyruvate metabolism
LDH_L	0	0	Glycolysis/gluconeogenesis
LEUTA	0	0	Valine, leucine, and isoleucine metabolism
LEUabc	0	0	Transport, extracellular
LEUt2r	0	0	Transport, extracellular
LPLIPAL1A120	0	0	Glycerophospholipid metabolism
LPLIPAL1A140	0	0	Glycerophospholipid metabolism
LPLIPAL1A141	0	0	Glycerophospholipid metabolism
LPLIPAL1A160	0	0	Glycerophospholipid metabolism
LPLIPAL1A161	0	0	Glycerophospholipid metabolism
LPLIPAL1A180	0	0	Glycerophospholipid metabolism
LPLIPAL1A181	0	0	Glycerophospholipid metabolism
LPLIPAL1E120	0	0	Glycerophospholipid metabolism
LPLIPAL1E140	0	0	Glycerophospholipid metabolism
LPLIPAL1E141	0	0	Glycerophospholipid metabolism
LPLIPAL1E160	0	0	Glycerophospholipid metabolism
LPLIPAL1E161	0	0	Glycerophospholipid metabolism
LPLIPAL1E180	0	0	Glycerophospholipid metabolism
LPLIPAL1E181	0	0	Glycerophospholipid metabolism
LPLIPAL1G120	0	0	Glycerophospholipid metabolism
LPLIPAL1G140	0	0	Glycerophospholipid metabolism
LPLIPAL1G141	0	0	Glycerophospholipid metabolism
LPLIPAL1G160	0	0	Glycerophospholipid metabolism
LPLIPAL1G161	0	0	Glycerophospholipid metabolism
LPLIPAL1G180	0	0	Glycerophospholipid metabolism
LPLIPAL1G181	0	0	Glycerophospholipid metabolism
LPLIPAL2A120	0	0	Glycerophospholipid metabolism
LPLIPAL2A140	0	0	Glycerophospholipid metabolism
LPLIPAL2A141	0	0	Glycerophospholipid metabolism
LPLIPAL2A160	0	0	Glycerophospholipid metabolism
LPLIPAL2A161	0	0	Glycerophospholipid metabolism
LPLIPAL2A180	0	0	Glycerophospholipid metabolism
LPLIPAL2A181	0	0	Glycerophospholipid metabolism
LPLIPAL2E120	0	0	Glycerophospholipid metabolism
LPLIPAL2E140	0	0	Glycerophospholipid metabolism
LPLIPAL2E141	0	0	Glycerophospholipid metabolism
LPLIPAL2E160	0	0	Glycerophospholipid metabolism
LPLIPAL2E161	0	0	Glycerophospholipid metabolism
LPLIPAL2E180	0	0	Glycerophospholipid metabolism
LPLIPAL2E181	0	0	Glycerophospholipid metabolism
LPLIPAL2G120	0	0	Glycerophospholipid metabolism
LPLIPAL2G140	0	0	Glycerophospholipid metabolism
LPLIPAL2G141	0	0	Glycerophospholipid metabolism
LPLIPAL2G160	0	0	Glycerophospholipid metabolism
LPLIPAL2G161	0	0	Glycerophospholipid metabolism
LPLIPAL2G180	0	0	Glycerophospholipid metabolism
LPLIPAL2G181	0	0	Glycerophospholipid metabolism
LYSDC	0	0	Lysine metabolism
LYSt2r	0	0	Transport, extracellular
L_LACD2	0	0	Pyruvate metabolism
L_LACD3	0	0	Pyruvate metabolism
L_LACDr	0	0	Pyruvate metabolism
L_LACt2r	0	0	Transport, extracellular
MADGBG	0	0	Starch and sucrose metabolism
MALDDH	0	0	Butanoate metabolism
MALT	0	0	Starch and sucrose metabolism
MALTHXabc	0	0	Transport, extracellular
MALTTRabc	0	0	Transport, extracellular
MALTabc	0	0	Transport, extracellular
MAN6PI	0	0	Fructose and mannose metabolism
MANA4	0	0	Plant polysaccharide degradation
MBDGBG	0	0	Starch and sucrose metabolism
MCCCr	0	0	Valine, leucine, and isoleucine metabolism
MCOATA	0	0	Fatty acid oxidation
ME2	0	0	Pyruvate metabolism
MECDPDH2	0	0	Terpenoid backbone biosynthesis
MECDPS	0	0	Terpenoid backbone biosynthesis
MEPCT	0	0	Terpenoid backbone biosynthesis
METALA1c	0	0	Peptide metabolism
METALAabc	0	0	Transport, extracellular
METAT	0	0	Methionine and cysteine metabolism
METDabc	0	0	Transport, extracellular
METFR	0	0	Folate metabolism
METSOX1abc	0	0	Transport, extracellular
METSOX2abc	0	0	Transport, extracellular
METSOXR1r	0	0	Transport, extracellular
METSr	0	0	Methionine and cysteine metabolism
METabc	0	0	Transport, extracellular
MG2abc	0	0	Transport, extracellular
MGSA	0	0	Pyruvate metabolism
MGt5	0	0	Transport, extracellular
MLTG1	0	0	Starch and sucrose metabolism
MLTG2	0	0	Starch and sucrose metabolism
MLTG3	0	0	Starch and sucrose metabolism
MLTG4	0	0	Starch and sucrose metabolism
MLTG5	0	0	Starch and sucrose metabolism
MLTP4	0	0	Starch and sucrose metabolism
MNabc	0	0	Transport, extracellular
MTAN	0	0	Arginine and Proline Metabolism
MTHFC	0	0	Folate metabolism
MTHFD	0	0	Folate metabolism
MTHPTGHM	0	0	Methionine and cysteine metabolism
MTRI	0	0	Arginine and Proline Metabolism
MTRK	0	0	Arginine and Proline Metabolism
NACt2r	0	0	Transport, extracellular
NADK	0	0	NAD metabolism
NADK2	0	0	NAD metabolism
NADS1	0	0	NAD metabolism
NADS2	0	0	NAD metabolism
NAPRT	0	0	NAD metabolism
NDPK1	0	0	Nucleotide interconversion
NDPK2	0	0	Nucleotide interconversion
NDPK4	0	0	Nucleotide interconversion
NDPK5	0	0	Nucleotide interconversion
NDPK6	0	0	Nucleotide interconversion
NDPK7	0	0	Nucleotide interconversion
NDPK8	0	0	Nucleotide interconversion
NDPK9	0	0	Nucleotide interconversion
NH4tb	0	0	Transport, extracellular
NNAM	0	0	NAD metabolism
NNATr	0	0	NAD metabolism
NNDMBRT	0	0	NAD metabolism
NNDPR	0	0	NAD metabolism
NP1_r	0	0	NAD metabolism
NP2MSUCCS	0	0	Naphthalene degradation
NT5C	0	0	NAD metabolism
NTD1	0	0	Pyrimidine catabolism
NTD10	0	0	Nucleotide interconversion
NTD11	0	0	Purine catabolism
NTD2	0	0	Pyrimidine catabolism
NTD3	0	0	Pyrimidine catabolism
NTD4	0	0	Pyrimidine catabolism
NTD5	0	0	Pyrimidine catabolism
NTD5_a	0	0	Vitamin B2 metabolism
NTD6	0	0	Nucleotide interconversion
NTD7	0	0	Nucleotide interconversion
NTD8	0	0	Nucleotide interconversion
NTD9	0	0	Nucleotide interconversion
O2t	0	0	Transport, extracellular
OAADC	0	0	Unassigned
OAASr	0	0	Citric acid cycle
OBTFL	0	0	Propanoate metabolism
OCDCAt2	0	0	Transport, extracellular
OHPBAT	0	0	Vitamin B6 metabolism
OHPHM	0	0	Ubiquinone and other terpenoid-quinone biosynthesis
OIVD1r	0	0	Valine, leucine, and isoleucine metabolism
OIVD2	0	0	Valine, leucine, and isoleucine metabolism
OIVD3	0	0	Valine, leucine, and isoleucine metabolism
OMBZLM	0	0	Ubiquinone and other terpenoid-quinone biosynthesis
OMMBLHX3	0	0	Ubiquinone and other terpenoid-quinone biosynthesis
OMPDC	0	0	Pyrimidine synthesis
OMPHHX3	0	0	Ubiquinone and other terpenoid-quinone biosynthesis
[truncated: 1,185 more rows]
