# Supplementary material for: From metagenomic data to personalized in silico microbiotas: predicting dietary supplements for Crohn’s disease
Source: NPJ Syst Biol Appl. 2018 Aug 1;4:27. doi: 10.1038/s41540-018-0063-2 (PMC6068170; doi:10.1038/s41540-018-0063-2)
Supplement: Supplementary file 2 — Table S2 [file 41540_2018_63_MOESM2_ESM.csv]

ReadAccession	ExperimentAccession	Disease	ID
SRR2145575	SRX1133436	Crohn's disease	CD1
SRR2145587	SRX1133448	Crohn's disease	CD2
SRR2145609	SRX1133468	Crohn's disease	CD3
SRR2145607	SRX1133472	Crohn's disease	CD4
SRR2145623	SRX1133484	Crohn's disease	CD5
SRR2145635	SRX1133496	Crohn's disease	CD6
SRR2145508	SRX1133511	Crohn's disease	CD7
SRR2145524	SRX1133527	Crohn's disease	CD8
SRR2145528	SRX1133531	Crohn's disease	CD9
SRR2145544	SRX1133551	Crohn's disease	CD10
SRR2145392	SRX1133583	Crohn's disease	CD11
SRR2145400	SRX1133591	Crohn's disease	CD12
SRR2145412	SRX1133603	Crohn's disease	CD13
SRR2145416	SRX1133607	Crohn's disease	CD14
SRR2145420	SRX1133611	Crohn's disease	CD15
SRR2145428	SRX1133619	Crohn's disease	CD16
SRR2145436	SRX1133627	Crohn's disease	CD17
SRR2145440	SRX1133631	Crohn's disease	CD18
SRR2145448	SRX1133639	Crohn's disease	CD19
SRR2145548	SRX1133651	Crohn's disease	CD20
SRR2145552	SRX1133655	Crohn's disease	CD21
SRR2145315	SRX1133666	Crohn's disease	CD22
SRR2145323	SRX1133674	Crohn's disease	CD23
SRR2145331	SRX1133685	Crohn's disease	CD24
SRR2145335	SRX1133689	Crohn's disease	CD25
SRR2145467	SRX1133697	Crohn's disease	CD26
SRR2145471	SRX1133701	Crohn's disease	CD27
SRR2145483	SRX1133713	Crohn's disease	CD28
SRR2145359	SRX1133410	Control	HC1
SRR2145360	SRX1133411	Control	HC2
SRR2145361	SRX1133412	Control	HC3
SRR2145362	SRX1133413	Control	HC4
SRR2145363	SRX1133414	Control	HC5
SRR2145364	SRX1133415	Control	HC6
SRR2145365	SRX1133416	Control	HC7
SRR2145366	SRX1133417	Control	HC8
SRR2145367	SRX1133418	Control	HC9
SRR2145368	SRX1133419	Control	HC10
SRR2145369	SRX1133420	Control	HC11
SRR2145370	SRX1133421	Control	HC12
SRR2145371	SRX1133422	Control	HC13
SRR2145372	SRX1133423	Control	HC14
SRR2145373	SRX1133424	Control	HC15
SRR2145374	SRX1133425	Control	HC16
SRR2145375	SRX1133426	Control	HC17
SRR2145376	SRX1133427	Control	HC18
SRR2145377	SRX1133428	Control	HC19
SRR2145378	SRX1133429	Control	HC20
SRR2145379	SRX1133430	Control	HC21
SRR2145380	SRX1133431	Control	HC22
SRR2145381	SRX1133432	Control	HC23
SRR2145382	SRX1133433	Control	HC24
SRR2145383	SRX1133434	Control	HC25
SRR2145384	SRX1133435	Control	HC26
